# Supplementary material for: Spontaneous Dipole Reorientation in Confined Water and Its Effect on Wetting/Dewetting of Hydrophobic Nanopores
Source: ACS Appl Mater Interfaces. 2024 Feb 1;16(6):7604–16. doi: 10.1021/acsami.3c17272 (PMC10875646; doi:10.1021/acsami.3c17272)
Supplement: Supplementary file 1 — am3c17272_si_001.zip [file am3c17272_si_001.zip]

Archive with 3 entries (3 files):
- CONTROL
- CONFIG
- FIELD
