# Supplementary material for: Spontaneous Dipole Reorientation in Confined Water and Its Effect on Wetting/Dewetting of Hydrophobic Nanopores
Source: ACS Appl Mater Interfaces. 2024 Feb 1;16(6):7604–16. doi: 10.1021/acsami.3c17272 (PMC10875646; doi:10.1021/acsami.3c17272)
Supplement: Supplementary file 1 — am3c17272_si_001.zip [file am3c17272_si_001.zip › CONTROL]

integrate velocity verlet
#restart
no index
temperature     300.0
pressure      0.40
ensemble npt hoover 0.5 1.
#ensemble nvt hoover 0.5 
steps           22000000
equilibration   20000

scale           5 
print         5000  
stack         5000 
stats         5000  
traj        20000  20000  0


timestep         1.0E-3
cutoff           9.
ewald precision  1.0E-6

job time     23600000.0
close time       190.00

finish
