# Supplementary material for: Spontaneous Dipole Reorientation in Confined Water and Its Effect on Wetting/Dewetting of Hydrophobic Nanopores
Source: ACS Appl Mater Interfaces. 2024 Feb 1;16(6):7604–16. doi: 10.1021/acsami.3c17272 (PMC10875646; doi:10.1021/acsami.3c17272)
Supplement: Supplementary file 1 — am3c17272_si_001.zip [file am3c17272_si_001.zip › CONFIG]

tubelarge                                                               
         2         2     30640   2068000   1.0000000E-03   2.0680000E+03
       54.1319255627        0.0000000000        0.0000000000            
        0.0000000000       54.1319255627        0.0000000000            
        0.0000000000        0.0000000000      107.7579452791            
Au               1                                                      
    -9.290083934        -9.287198779        -17.53479313                
     0.000000000         0.000000000         0.000000000                
     0.000000000         0.000000000         0.000000000                
Au               2                                                      
    -9.290083934        -7.224114737        -19.59787717                
     0.000000000         0.000000000         0.000000000                
     0.000000000         0.000000000         0.000000000                
Au               3                                                      
    -7.226999892        -9.287198779        -19.59787717                
     0.000000000         0.000000000         0.000000000                
     0.000000000         0.000000000         0.000000000                
Au               4                                                      
    -7.226999892        -7.224114737        -17.53479313                
     0.000000000         0.000000000         0.000000000                
     0.000000000         0.000000000         0.000000000                
Au               5                                                      
    -5.163915851        -9.287198779        -17.53479313                
     0.000000000         0.000000000         0.000000000                
     0.000000000         0.000000000         0.000000000                
Au               6                                                      
    -5.163915851        -7.224114737        -19.59787717                
     0.000000000         0.000000000         0.000000000                
     0.000000000         0.000000000         0.000000000                
Au               7                                                      
    -3.099819997        -9.287198779        -19.59787717                
     0.000000000         0.000000000         0.000000000                
     0.000000000         0.000000000         0.000000000                
Au               8                                                      
    -3.099819997        -7.224114737        -17.53479313                
     0.000000000         0.000000000         0.000000000                
     0.000000000         0.000000000         0.000000000                
Au               9                                                      
    -1.036735956        -9.287198779        -17.53479313                
     0.000000000         0.000000000         0.000000000                
     0.000000000         0.000000000         0.000000000                
Au              10                                                      
    -1.036735956        -7.224114737        -19.59787717                
     0.000000000         0.000000000         0.000000000                
     0.000000000         0.000000000         0.000000000                
Au              11                                                      
     1.026348086        -9.287198779        -19.59787717                
     0.000000000         0.000000000         0.000000000                
     0.000000000         0.000000000         0.000000000                
Au              12                                                      
     1.026348086        -7.224114737        -17.53479313                
     0.000000000         0.000000000         0.000000000                
     0.000000000         0.000000000         0.000000000                
Au              13                                                      
     3.089432127        -9.287198779        -17.53479313                
     0.000000000         0.000000000         0.000000000                
     0.000000000         0.000000000         0.000000000                
Au              14                                                      
     3.089432127        -7.224114737        -19.59787717                
     0.000000000         0.000000000         0.000000000                
     0.000000000         0.000000000         0.000000000                
Au              15                                                      
     5.152516169        -9.287198779        -19.59787717                
     0.000000000         0.000000000         0.000000000                
     0.000000000         0.000000000         0.000000000                
Au              16                                                      
     5.152516169        -7.224114737        -17.53479313                
     0.000000000         0.000000000         0.000000000                
     0.000000000         0.000000000         0.000000000                
Au              17                                                      
     7.215600210        -9.287198779        -17.53479313                
     0.000000000         0.000000000         0.000000000                
     0.000000000         0.000000000         0.000000000                
Au              18                                                      
     7.215600210        -7.224114737        -19.59787717                
     0.000000000         0.000000000         0.000000000                
     0.000000000         0.000000000         0.000000000                
Au              19                                                      
     9.278684252        -9.287198779        -19.59787717                
     0.000000000         0.000000000         0.000000000                
     0.000000000         0.000000000         0.000000000                
Au              20                                                      
     9.278684252        -7.224114737        -17.53479313                
     0.000000000         0.000000000         0.000000000                
     0.000000000         0.000000000         0.000000000                
Au              21                                                      
    -9.290083934        -5.160018884        -17.53479313                
     0.000000000         0.000000000         0.000000000                
     0.000000000         0.000000000         0.000000000                
Au              22                                                      
    -9.290083934        -3.096934843        -19.59787717                
     0.000000000         0.000000000         0.000000000                
     0.000000000         0.000000000         0.000000000                
Au              23                                                      
    -7.226999892        -5.160018884        -19.59787717                
     0.000000000         0.000000000         0.000000000                
     0.000000000         0.000000000         0.000000000                
Au              24                                                      
    -7.226999892        -3.096934843        -17.53479313                
     0.000000000         0.000000000         0.000000000                
     0.000000000         0.000000000         0.000000000                
Au              25                                                      
     7.215600210        -5.160018884        -17.53479313                
     0.000000000         0.000000000         0.000000000                
     0.000000000         0.000000000         0.000000000                
Au              26                                                      
     7.215600210        -3.096934843        -19.59787717                
     0.000000000         0.000000000         0.000000000                
     0.000000000         0.000000000         0.000000000                
Au              27                                                      
     9.278684252        -5.160018884        -19.59787717                
     0.000000000         0.000000000         0.000000000                
     0.000000000         0.000000000         0.000000000                
Au              28                                                      
     9.278684252        -3.096934843        -17.53479313                
     0.000000000         0.000000000         0.000000000                
     0.000000000         0.000000000         0.000000000                
Au              29                                                      
    -9.290083934        -1.033850801        -17.53479313                
     0.000000000         0.000000000         0.000000000                
     0.000000000         0.000000000         0.000000000                
Au              30                                                      
    -9.290083934         1.029233241        -19.59787717                
     0.000000000         0.000000000         0.000000000                
     0.000000000         0.000000000         0.000000000                
Au              31                                                      
    -7.226999892        -1.033850801        -19.59787717                
     0.000000000         0.000000000         0.000000000                
     0.000000000         0.000000000         0.000000000                
Au              32                                                      
    -7.226999892         1.029233241        -17.53479313                
     0.000000000         0.000000000         0.000000000                
     0.000000000         0.000000000         0.000000000                
Au              33                                                      
     7.215600210        -1.033850801        -17.53479313                
     0.000000000         0.000000000         0.000000000                
     0.000000000         0.000000000         0.000000000                
Au              34                                                      
     7.215600210         1.029233241        -19.59787717                
     0.000000000         0.000000000         0.000000000                
     0.000000000         0.000000000         0.000000000                
Au              35                                                      
     9.278684252        -1.033850801        -19.59787717                
     0.000000000         0.000000000         0.000000000                
     0.000000000         0.000000000         0.000000000                
Au              36                                                      
     9.278684252         1.029233241        -17.53479313                
     0.000000000         0.000000000         0.000000000                
     0.000000000         0.000000000         0.000000000                
Au              37                                                      
    -9.290083934         3.092317282        -17.53479313                
     0.000000000         0.000000000         0.000000000                
     0.000000000         0.000000000         0.000000000                
Au              38                                                      
    -9.290083934         5.155401324        -19.59787717                
     0.000000000         0.000000000         0.000000000                
     0.000000000         0.000000000         0.000000000                
Au              39                                                      
    -7.226999892         3.092317282        -19.59787717                
     0.000000000         0.000000000         0.000000000                
     0.000000000         0.000000000         0.000000000                
Au              40                                                      
    -7.226999892         5.155401324        -17.53479313                
     0.000000000         0.000000000         0.000000000                
     0.000000000         0.000000000         0.000000000                
Au              41                                                      
     7.215600210         3.092317282        -17.53479313                
     0.000000000         0.000000000         0.000000000                
     0.000000000         0.000000000         0.000000000                
Au              42                                                      
     7.215600210         5.155401324        -19.59787717                
     0.000000000         0.000000000         0.000000000                
     0.000000000         0.000000000         0.000000000                
Au              43                                                      
     9.278684252         3.092317282        -19.59787717                
     0.000000000         0.000000000         0.000000000                
     0.000000000         0.000000000         0.000000000                
Au              44                                                      
     9.278684252         5.155401324        -17.53479313                
     0.000000000         0.000000000         0.000000000                
     0.000000000         0.000000000         0.000000000                
Au              45                                                      
    -9.290083934         7.218485365        -17.53479313                
     0.000000000         0.000000000         0.000000000                
     0.000000000         0.000000000         0.000000000                
Au              46                                                      
    -9.290083934         9.282581218        -19.59787717                
     0.000000000         0.000000000         0.000000000                
     0.000000000         0.000000000         0.000000000                
Au              47                                                      
    -7.226999892         7.218485365        -19.59787717                
     0.000000000         0.000000000         0.000000000                
     0.000000000         0.000000000         0.000000000                
Au              48                                                      
    -7.226999892         9.282581218        -17.53479313                
     0.000000000         0.000000000         0.000000000                
     0.000000000         0.000000000         0.000000000                
Au              49                                                      
    -5.163915851         7.218485365        -17.53479313                
     0.000000000         0.000000000         0.000000000                
     0.000000000         0.000000000         0.000000000                
Au              50                                                      
    -5.163915851         9.282581218        -19.59787717                
     0.000000000         0.000000000         0.000000000                
     0.000000000         0.000000000         0.000000000                
Au              51                                                      
    -3.099819997         7.218485365        -19.59787717                
     0.000000000         0.000000000         0.000000000                
     0.000000000         0.000000000         0.000000000                
Au              52                                                      
    -3.099819997         9.282581218        -17.53479313                
     0.000000000         0.000000000         0.000000000                
     0.000000000         0.000000000         0.000000000                
Au              53                                                      
    -1.036735956         7.218485365        -17.53479313                
     0.000000000         0.000000000         0.000000000                
     0.000000000         0.000000000         0.000000000                
Au              54                                                      
    -1.036735956         9.282581218        -19.59787717                
     0.000000000         0.000000000         0.000000000                
     0.000000000         0.000000000         0.000000000                
Au              55                                                      
     1.026348086         7.218485365        -19.59787717                
     0.000000000         0.000000000         0.000000000                
     0.000000000         0.000000000         0.000000000                
Au              56                                                      
     1.026348086         9.282581218        -17.53479313                
     0.000000000         0.000000000         0.000000000                
     0.000000000         0.000000000         0.000000000                
Au              57                                                      
     3.089432127         7.218485365        -17.53479313                
     0.000000000         0.000000000         0.000000000                
     0.000000000         0.000000000         0.000000000                
Au              58                                                      
     3.089432127         9.282581218        -19.59787717                
     0.000000000         0.000000000         0.000000000                
     0.000000000         0.000000000         0.000000000                
Au              59                                                      
     5.152516169         7.218485365        -19.59787717                
     0.000000000         0.000000000         0.000000000                
     0.000000000         0.000000000         0.000000000                
Au              60                                                      
     5.152516169         9.282581218        -17.53479313                
     0.000000000         0.000000000         0.000000000                
     0.000000000         0.000000000         0.000000000                
Au              61                                                      
     7.215600210         7.218485365        -17.53479313                
     0.000000000         0.000000000         0.000000000                
     0.000000000         0.000000000         0.000000000                
Au              62                                                      
     7.215600210         9.282581218        -19.59787717                
     0.000000000         0.000000000         0.000000000                
     0.000000000         0.000000000         0.000000000                
Au              63                                                      
     9.278684252         7.218485365        -19.59787717                
     0.000000000         0.000000000         0.000000000                
     0.000000000         0.000000000         0.000000000                
Au              64                                                      
     9.278684252         9.282581218        -17.53479313                
     0.000000000         0.000000000         0.000000000                
     0.000000000         0.000000000         0.000000000                
Au              65                                                      
    -9.290083934        -9.287198779        -13.40862504                
     0.000000000         0.000000000         0.000000000                
     0.000000000         0.000000000         0.000000000                
Au              66                                                      
    -9.290083934        -7.224114737        -15.47170908                
     0.000000000         0.000000000         0.000000000                
     0.000000000         0.000000000         0.000000000                
Au              67                                                      
    -7.226999892        -9.287198779        -15.47170908                
     0.000000000         0.000000000         0.000000000                
     0.000000000         0.000000000         0.000000000                
Au              68                                                      
    -7.226999892        -7.224114737        -13.40862504                
     0.000000000         0.000000000         0.000000000                
     0.000000000         0.000000000         0.000000000                
Au              69                                                      
    -5.163915851        -9.287198779        -13.40862504                
     0.000000000         0.000000000         0.000000000                
     0.000000000         0.000000000         0.000000000                
Au              70                                                      
    -5.163915851        -7.224114737        -15.47170908                
     0.000000000         0.000000000         0.000000000                
     0.000000000         0.000000000         0.000000000                
Au              71                                                      
    -3.099819997        -9.287198779        -15.47170908                
     0.000000000         0.000000000         0.000000000                
     0.000000000         0.000000000         0.000000000                
Au              72                                                      
    -3.099819997        -7.224114737        -13.40862504                
     0.000000000         0.000000000         0.000000000                
     0.000000000         0.000000000         0.000000000                
Au              73                                                      
    -1.036735956        -9.287198779        -13.40862504                
     0.000000000         0.000000000         0.000000000                
     0.000000000         0.000000000         0.000000000                
Au              74                                                      
    -1.036735956        -7.224114737        -15.47170908                
     0.000000000         0.000000000         0.000000000                
     0.000000000         0.000000000         0.000000000                
Au              75                                                      
     1.026348086        -9.287198779        -15.47170908                
     0.000000000         0.000000000         0.000000000                
     0.000000000         0.000000000         0.000000000                
Au              76                                                      
     1.026348086        -7.224114737        -13.40862504                
     0.000000000         0.000000000         0.000000000                
     0.000000000         0.000000000         0.000000000                
Au              77                                                      
     3.089432127        -9.287198779        -13.40862504                
     0.000000000         0.000000000         0.000000000                
     0.000000000         0.000000000         0.000000000                
Au              78                                                      
     3.089432127        -7.224114737        -15.47170908                
     0.000000000         0.000000000         0.000000000                
     0.000000000         0.000000000         0.000000000                
Au              79                                                      
     5.152516169        -9.287198779        -15.47170908                
     0.000000000         0.000000000         0.000000000                
     0.000000000         0.000000000         0.000000000                
Au              80                                                      
     5.152516169        -7.224114737        -13.40862504                
     0.000000000         0.000000000         0.000000000                
     0.000000000         0.000000000         0.000000000                
Au              81                                                      
     7.215600210        -9.287198779        -13.40862504                
     0.000000000         0.000000000         0.000000000                
     0.000000000         0.000000000         0.000000000                
Au              82                                                      
     7.215600210        -7.224114737        -15.47170908                
     0.000000000         0.000000000         0.000000000                
     0.000000000         0.000000000         0.000000000                
Au              83                                                      
     9.278684252        -9.287198779        -15.47170908                
     0.000000000         0.000000000         0.000000000                
     0.000000000         0.000000000         0.000000000                
Au              84                                                      
     9.278684252        -7.224114737        -13.40862504                
     0.000000000         0.000000000         0.000000000                
     0.000000000         0.000000000         0.000000000                
Au              85                                                      
    -9.290083934        -5.160018884        -13.40862504                
     0.000000000         0.000000000         0.000000000                
     0.000000000         0.000000000         0.000000000                
Au              86                                                      
    -9.290083934        -3.096934843        -15.47170908                
     0.000000000         0.000000000         0.000000000                
     0.000000000         0.000000000         0.000000000                
Au              87                                                      
    -7.226999892        -5.160018884        -15.47170908                
     0.000000000         0.000000000         0.000000000                
     0.000000000         0.000000000         0.000000000                
Au              88                                                      
    -7.226999892        -3.096934843        -13.40862504                
     0.000000000         0.000000000         0.000000000                
     0.000000000         0.000000000         0.000000000                
Au              89                                                      
     7.215600210        -5.160018884        -13.40862504                
     0.000000000         0.000000000         0.000000000                
     0.000000000         0.000000000         0.000000000                
Au              90                                                      
     7.215600210        -3.096934843        -15.47170908                
     0.000000000         0.000000000         0.000000000                
     0.000000000         0.000000000         0.000000000                
Au              91                                                      
     9.278684252        -5.160018884        -15.47170908                
     0.000000000         0.000000000         0.000000000                
     0.000000000         0.000000000         0.000000000                
Au              92                                                      
     9.278684252        -3.096934843        -13.40862504                
     0.000000000         0.000000000         0.000000000                
     0.000000000         0.000000000         0.000000000                
Au              93                                                      
    -9.290083934        -1.033850801        -13.40862504                
     0.000000000         0.000000000         0.000000000                
     0.000000000         0.000000000         0.000000000                
Au              94                                                      
    -9.290083934         1.029233241        -15.47170908                
     0.000000000         0.000000000         0.000000000                
     0.000000000         0.000000000         0.000000000                
Au              95                                                      
    -7.226999892        -1.033850801        -15.47170908                
     0.000000000         0.000000000         0.000000000                
     0.000000000         0.000000000         0.000000000                
Au              96                                                      
    -7.226999892         1.029233241        -13.40862504                
     0.000000000         0.000000000         0.000000000                
     0.000000000         0.000000000         0.000000000                
Au              97                                                      
     7.215600210        -1.033850801        -13.40862504                
     0.000000000         0.000000000         0.000000000                
     0.000000000         0.000000000         0.000000000                
Au              98                                                      
     7.215600210         1.029233241        -15.47170908                
     0.000000000         0.000000000         0.000000000                
     0.000000000         0.000000000         0.000000000                
Au              99                                                      
     9.278684252        -1.033850801        -15.47170908                
     0.000000000         0.000000000         0.000000000                
     0.000000000         0.000000000         0.000000000                
Au             100                                                      
     9.278684252         1.029233241        -13.40862504                
     0.000000000         0.000000000         0.000000000                
     0.000000000         0.000000000         0.000000000                
Au             101                                                      
    -9.290083934         3.092317282        -13.40862504                
     0.000000000         0.000000000         0.000000000                
     0.000000000         0.000000000         0.000000000                
Au             102                                                      
    -9.290083934         5.155401324        -15.47170908                
     0.000000000         0.000000000         0.000000000                
     0.000000000         0.000000000         0.000000000                
Au             103                                                      
    -7.226999892         3.092317282        -15.47170908                
     0.000000000         0.000000000         0.000000000                
     0.000000000         0.000000000         0.000000000                
Au             104                                                      
    -7.226999892         5.155401324        -13.40862504                
     0.000000000         0.000000000         0.000000000                
     0.000000000         0.000000000         0.000000000                
Au             105                                                      
     7.215600210         3.092317282        -13.40862504                
     0.000000000         0.000000000         0.000000000                
     0.000000000         0.000000000         0.000000000                
Au             106                                                      
     7.215600210         5.155401324        -15.47170908                
     0.000000000         0.000000000         0.000000000                
     0.000000000         0.000000000         0.000000000                
Au             107                                                      
     9.278684252         3.092317282        -15.47170908                
     0.000000000         0.000000000         0.000000000                
     0.000000000         0.000000000         0.000000000                
Au             108                                                      
     9.278684252         5.155401324        -13.40862504                
     0.000000000         0.000000000         0.000000000                
     0.000000000         0.000000000         0.000000000                
Au             109                                                      
    -9.290083934         7.218485365        -13.40862504                
     0.000000000         0.000000000         0.000000000                
     0.000000000         0.000000000         0.000000000                
Au             110                                                      
    -9.290083934         9.282581218        -15.47170908                
     0.000000000         0.000000000         0.000000000                
     0.000000000         0.000000000         0.000000000                
Au             111                                                      
    -7.226999892         7.218485365        -15.47170908                
     0.000000000         0.000000000         0.000000000                
     0.000000000         0.000000000         0.000000000                
Au             112                                                      
    -7.226999892         9.282581218        -13.40862504                
     0.000000000         0.000000000         0.000000000                
     0.000000000         0.000000000         0.000000000                
Au             113                                                      
    -5.163915851         7.218485365        -13.40862504                
     0.000000000         0.000000000         0.000000000                
     0.000000000         0.000000000         0.000000000                
Au             114                                                      
    -5.163915851         9.282581218        -15.47170908                
     0.000000000         0.000000000         0.000000000                
     0.000000000         0.000000000         0.000000000                
Au             115                                                      
    -3.099819997         7.218485365        -15.47170908                
     0.000000000         0.000000000         0.000000000                
     0.000000000         0.000000000         0.000000000                
Au             116                                                      
    -3.099819997         9.282581218        -13.40862504                
     0.000000000         0.000000000         0.000000000                
     0.000000000         0.000000000         0.000000000                
Au             117                                                      
    -1.036735956         7.218485365        -13.40862504                
     0.000000000         0.000000000         0.000000000                
     0.000000000         0.000000000         0.000000000                
Au             118                                                      
    -1.036735956         9.282581218        -15.47170908                
     0.000000000         0.000000000         0.000000000                
     0.000000000         0.000000000         0.000000000                
Au             119                                                      
     1.026348086         7.218485365        -15.47170908                
     0.000000000         0.000000000         0.000000000                
     0.000000000         0.000000000         0.000000000                
Au             120                                                      
     1.026348086         9.282581218        -13.40862504                
     0.000000000         0.000000000         0.000000000                
     0.000000000         0.000000000         0.000000000                
Au             121                                                      
     3.089432127         7.218485365        -13.40862504                
     0.000000000         0.000000000         0.000000000                
     0.000000000         0.000000000         0.000000000                
Au             122                                                      
     3.089432127         9.282581218        -15.47170908                
     0.000000000         0.000000000         0.000000000                
     0.000000000         0.000000000         0.000000000                
Au             123                                                      
     5.152516169         7.218485365        -15.47170908                
     0.000000000         0.000000000         0.000000000                
     0.000000000         0.000000000         0.000000000                
Au             124                                                      
     5.152516169         9.282581218        -13.40862504                
     0.000000000         0.000000000         0.000000000                
     0.000000000         0.000000000         0.000000000                
Au             125                                                      
     7.215600210         7.218485365        -13.40862504                
     0.000000000         0.000000000         0.000000000                
     0.000000000         0.000000000         0.000000000                
Au             126                                                      
     7.215600210         9.282581218        -15.47170908                
     0.000000000         0.000000000         0.000000000                
     0.000000000         0.000000000         0.000000000                
Au             127                                                      
     9.278684252         7.218485365        -15.47170908                
     0.000000000         0.000000000         0.000000000                
     0.000000000         0.000000000         0.000000000                
Au             128                                                      
     9.278684252         9.282581218        -13.40862504                
     0.000000000         0.000000000         0.000000000                
     0.000000000         0.000000000         0.000000000                
Au             129                                                      
    -9.290083934        -9.287198779        -9.281445147                
     0.000000000         0.000000000         0.000000000                
     0.000000000         0.000000000         0.000000000                
Au             130                                                      
    -9.290083934        -7.224114737        -11.34452919                
     0.000000000         0.000000000         0.000000000                
     0.000000000         0.000000000         0.000000000                
Au             131                                                      
    -7.226999892        -9.287198779        -11.34452919                
     0.000000000         0.000000000         0.000000000                
     0.000000000         0.000000000         0.000000000                
Au             132                                                      
    -7.226999892        -7.224114737        -9.281445147                
     0.000000000         0.000000000         0.000000000                
     0.000000000         0.000000000         0.000000000                
Au             133                                                      
    -5.163915851        -9.287198779        -9.281445147                
     0.000000000         0.000000000         0.000000000                
     0.000000000         0.000000000         0.000000000                
Au             134                                                      
    -5.163915851        -7.224114737        -11.34452919                
     0.000000000         0.000000000         0.000000000                
     0.000000000         0.000000000         0.000000000                
Au             135                                                      
    -3.099819997        -9.287198779        -11.34452919                
     0.000000000         0.000000000         0.000000000                
     0.000000000         0.000000000         0.000000000                
Au             136                                                      
    -3.099819997        -7.224114737        -9.281445147                
     0.000000000         0.000000000         0.000000000                
     0.000000000         0.000000000         0.000000000                
Au             137                                                      
    -1.036735956        -9.287198779        -9.281445147                
     0.000000000         0.000000000         0.000000000                
     0.000000000         0.000000000         0.000000000                
Au             138                                                      
    -1.036735956        -7.224114737        -11.34452919                
     0.000000000         0.000000000         0.000000000                
     0.000000000         0.000000000         0.000000000                
Au             139                                                      
     1.026348086        -9.287198779        -11.34452919                
     0.000000000         0.000000000         0.000000000                
     0.000000000         0.000000000         0.000000000                
Au             140                                                      
     1.026348086        -7.224114737        -9.281445147                
     0.000000000         0.000000000         0.000000000                
     0.000000000         0.000000000         0.000000000                
Au             141                                                      
     3.089432127        -9.287198779        -9.281445147                
     0.000000000         0.000000000         0.000000000                
     0.000000000         0.000000000         0.000000000                
Au             142                                                      
     3.089432127        -7.224114737        -11.34452919                
     0.000000000         0.000000000         0.000000000                
     0.000000000         0.000000000         0.000000000                
Au             143                                                      
     5.152516169        -9.287198779        -11.34452919                
     0.000000000         0.000000000         0.000000000                
     0.000000000         0.000000000         0.000000000                
Au             144                                                      
     5.152516169        -7.224114737        -9.281445147                
     0.000000000         0.000000000         0.000000000                
     0.000000000         0.000000000         0.000000000                
Au             145                                                      
     7.215600210        -9.287198779        -9.281445147                
     0.000000000         0.000000000         0.000000000                
     0.000000000         0.000000000         0.000000000                
Au             146                                                      
     7.215600210        -7.224114737        -11.34452919                
     0.000000000         0.000000000         0.000000000                
     0.000000000         0.000000000         0.000000000                
Au             147                                                      
     9.278684252        -9.287198779        -11.34452919                
     0.000000000         0.000000000         0.000000000                
     0.000000000         0.000000000         0.000000000                
Au             148                                                      
     9.278684252        -7.224114737        -9.281445147                
     0.000000000         0.000000000         0.000000000                
     0.000000000         0.000000000         0.000000000                
Au             149                                                      
    -9.290083934        -5.160018884        -9.281445147                
     0.000000000         0.000000000         0.000000000                
     0.000000000         0.000000000         0.000000000                
Au             150                                                      
    -9.290083934        -3.096934843        -11.34452919                
     0.000000000         0.000000000         0.000000000                
     0.000000000         0.000000000         0.000000000                
Au             151                                                      
    -7.226999892        -5.160018884        -11.34452919                
     0.000000000         0.000000000         0.000000000                
     0.000000000         0.000000000         0.000000000                
Au             152                                                      
    -7.226999892        -3.096934843        -9.281445147                
     0.000000000         0.000000000         0.000000000                
     0.000000000         0.000000000         0.000000000                
Au             153                                                      
     7.215600210        -5.160018884        -9.281445147                
     0.000000000         0.000000000         0.000000000                
     0.000000000         0.000000000         0.000000000                
Au             154                                                      
     7.215600210        -3.096934843        -11.34452919                
     0.000000000         0.000000000         0.000000000                
     0.000000000         0.000000000         0.000000000                
Au             155                                                      
     9.278684252        -5.160018884        -11.34452919                
     0.000000000         0.000000000         0.000000000                
     0.000000000         0.000000000         0.000000000                
Au             156                                                      
     9.278684252        -3.096934843        -9.281445147                
     0.000000000         0.000000000         0.000000000                
     0.000000000         0.000000000         0.000000000                
Au             157                                                      
    -9.290083934        -1.033850801        -9.281445147                
     0.000000000         0.000000000         0.000000000                
     0.000000000         0.000000000         0.000000000                
Au             158                                                      
    -9.290083934         1.029233241        -11.34452919                
     0.000000000         0.000000000         0.000000000                
     0.000000000         0.000000000         0.000000000                
Au             159                                                      
    -7.226999892        -1.033850801        -11.34452919                
     0.000000000         0.000000000         0.000000000                
     0.000000000         0.000000000         0.000000000                
Au             160                                                      
    -7.226999892         1.029233241        -9.281445147                
     0.000000000         0.000000000         0.000000000                
     0.000000000         0.000000000         0.000000000                
Au             161                                                      
     7.215600210        -1.033850801        -9.281445147                
     0.000000000         0.000000000         0.000000000                
     0.000000000         0.000000000         0.000000000                
Au             162                                                      
     7.215600210         1.029233241        -11.34452919                
     0.000000000         0.000000000         0.000000000                
     0.000000000         0.000000000         0.000000000                
Au             163                                                      
     9.278684252        -1.033850801        -11.34452919                
     0.000000000         0.000000000         0.000000000                
     0.000000000         0.000000000         0.000000000                
Au             164                                                      
     9.278684252         1.029233241        -9.281445147                
     0.000000000         0.000000000         0.000000000                
     0.000000000         0.000000000         0.000000000                
Au             165                                                      
    -9.290083934         3.092317282        -9.281445147                
     0.000000000         0.000000000         0.000000000                
     0.000000000         0.000000000         0.000000000                
Au             166                                                      
    -9.290083934         5.155401324        -11.34452919                
     0.000000000         0.000000000         0.000000000                
     0.000000000         0.000000000         0.000000000                
Au             167                                                      
    -7.226999892         3.092317282        -11.34452919                
     0.000000000         0.000000000         0.000000000                
     0.000000000         0.000000000         0.000000000                
Au             168                                                      
    -7.226999892         5.155401324        -9.281445147                
     0.000000000         0.000000000         0.000000000                
     0.000000000         0.000000000         0.000000000                
Au             169                                                      
     7.215600210         3.092317282        -9.281445147                
     0.000000000         0.000000000         0.000000000                
     0.000000000         0.000000000         0.000000000                
Au             170                                                      
     7.215600210         5.155401324        -11.34452919                
     0.000000000         0.000000000         0.000000000                
     0.000000000         0.000000000         0.000000000                
Au             171                                                      
     9.278684252         3.092317282        -11.34452919                
     0.000000000         0.000000000         0.000000000                
     0.000000000         0.000000000         0.000000000                
Au             172                                                      
     9.278684252         5.155401324        -9.281445147                
     0.000000000         0.000000000         0.000000000                
     0.000000000         0.000000000         0.000000000                
Au             173                                                      
    -9.290083934         7.218485365        -9.281445147                
     0.000000000         0.000000000         0.000000000                
     0.000000000         0.000000000         0.000000000                
Au             174                                                      
    -9.290083934         9.282581218        -11.34452919                
     0.000000000         0.000000000         0.000000000                
     0.000000000         0.000000000         0.000000000                
Au             175                                                      
    -7.226999892         7.218485365        -11.34452919                
     0.000000000         0.000000000         0.000000000                
     0.000000000         0.000000000         0.000000000                
Au             176                                                      
    -7.226999892         9.282581218        -9.281445147                
     0.000000000         0.000000000         0.000000000                
     0.000000000         0.000000000         0.000000000                
Au             177                                                      
    -5.163915851         7.218485365        -9.281445147                
     0.000000000         0.000000000         0.000000000                
     0.000000000         0.000000000         0.000000000                
Au             178                                                      
    -5.163915851         9.282581218        -11.34452919                
     0.000000000         0.000000000         0.000000000                
     0.000000000         0.000000000         0.000000000                
Au             179                                                      
    -3.099819997         7.218485365        -11.34452919                
     0.000000000         0.000000000         0.000000000                
     0.000000000         0.000000000         0.000000000                
Au             180                                                      
    -3.099819997         9.282581218        -9.281445147                
     0.000000000         0.000000000         0.000000000                
     0.000000000         0.000000000         0.000000000                
Au             181                                                      
    -1.036735956         7.218485365        -9.281445147                
     0.000000000         0.000000000         0.000000000                
     0.000000000         0.000000000         0.000000000                
Au             182                                                      
    -1.036735956         9.282581218        -11.34452919                
     0.000000000         0.000000000         0.000000000                
     0.000000000         0.000000000         0.000000000                
Au             183                                                      
     1.026348086         7.218485365        -11.34452919                
     0.000000000         0.000000000         0.000000000                
     0.000000000         0.000000000         0.000000000                
Au             184                                                      
     1.026348086         9.282581218        -9.281445147                
     0.000000000         0.000000000         0.000000000                
     0.000000000         0.000000000         0.000000000                
Au             185                                                      
     3.089432127         7.218485365        -9.281445147                
     0.000000000         0.000000000         0.000000000                
     0.000000000         0.000000000         0.000000000                
Au             186                                                      
     3.089432127         9.282581218        -11.34452919                
     0.000000000         0.000000000         0.000000000                
     0.000000000         0.000000000         0.000000000                
Au             187                                                      
     5.152516169         7.218485365        -11.34452919                
     0.000000000         0.000000000         0.000000000                
     0.000000000         0.000000000         0.000000000                
Au             188                                                      
     5.152516169         9.282581218        -9.281445147                
     0.000000000         0.000000000         0.000000000                
     0.000000000         0.000000000         0.000000000                
Au             189                                                      
     7.215600210         7.218485365        -9.281445147                
     0.000000000         0.000000000         0.000000000                
     0.000000000         0.000000000         0.000000000                
Au             190                                                      
     7.215600210         9.282581218        -11.34452919                
     0.000000000         0.000000000         0.000000000                
     0.000000000         0.000000000         0.000000000                
Au             191                                                      
     9.278684252         7.218485365        -11.34452919                
     0.000000000         0.000000000         0.000000000                
     0.000000000         0.000000000         0.000000000                
Au             192                                                      
     9.278684252         9.282581218        -9.281445147                
     0.000000000         0.000000000         0.000000000                
     0.000000000         0.000000000         0.000000000                
Au             193                                                      
    -9.290083934        -9.287198779        -5.155277064                
     0.000000000         0.000000000         0.000000000                
     0.000000000         0.000000000         0.000000000                
Au             194                                                      
    -9.290083934        -7.224114737        -7.218361106                
     0.000000000         0.000000000         0.000000000                
     0.000000000         0.000000000         0.000000000                
Au             195                                                      
    -7.226999892        -9.287198779        -7.218361106                
     0.000000000         0.000000000         0.000000000                
     0.000000000         0.000000000         0.000000000                
Au             196                                                      
    -7.226999892        -7.224114737        -5.155277064                
     0.000000000         0.000000000         0.000000000                
     0.000000000         0.000000000         0.000000000                
Au             197                                                      
    -5.163915851        -9.287198779        -5.155277064                
     0.000000000         0.000000000         0.000000000                
     0.000000000         0.000000000         0.000000000                
Au             198                                                      
    -5.163915851        -7.224114737        -7.218361106                
     0.000000000         0.000000000         0.000000000                
     0.000000000         0.000000000         0.000000000                
Au             199                                                      
    -3.099819997        -9.287198779        -7.218361106                
     0.000000000         0.000000000         0.000000000                
     0.000000000         0.000000000         0.000000000                
Au             200                                                      
    -3.099819997        -7.224114737        -5.155277064                
     0.000000000         0.000000000         0.000000000                
     0.000000000         0.000000000         0.000000000                
Au             201                                                      
    -1.036735956        -9.287198779        -5.155277064                
     0.000000000         0.000000000         0.000000000                
     0.000000000         0.000000000         0.000000000                
Au             202                                                      
    -1.036735956        -7.224114737        -7.218361106                
     0.000000000         0.000000000         0.000000000                
     0.000000000         0.000000000         0.000000000                
Au             203                                                      
     1.026348086        -9.287198779        -7.218361106                
     0.000000000         0.000000000         0.000000000                
     0.000000000         0.000000000         0.000000000                
Au             204                                                      
     1.026348086        -7.224114737        -5.155277064                
     0.000000000         0.000000000         0.000000000                
     0.000000000         0.000000000         0.000000000                
Au             205                                                      
     3.089432127        -9.287198779        -5.155277064                
     0.000000000         0.000000000         0.000000000                
     0.000000000         0.000000000         0.000000000                
Au             206                                                      
     3.089432127        -7.224114737        -7.218361106                
     0.000000000         0.000000000         0.000000000                
     0.000000000         0.000000000         0.000000000                
Au             207                                                      
     5.152516169        -9.287198779        -7.218361106                
     0.000000000         0.000000000         0.000000000                
     0.000000000         0.000000000         0.000000000                
Au             208                                                      
     5.152516169        -7.224114737        -5.155277064                
     0.000000000         0.000000000         0.000000000                
     0.000000000         0.000000000         0.000000000                
Au             209                                                      
     7.215600210        -9.287198779        -5.155277064                
     0.000000000         0.000000000         0.000000000                
     0.000000000         0.000000000         0.000000000                
Au             210                                                      
     7.215600210        -7.224114737        -7.218361106                
     0.000000000         0.000000000         0.000000000                
     0.000000000         0.000000000         0.000000000                
Au             211                                                      
     9.278684252        -9.287198779        -7.218361106                
     0.000000000         0.000000000         0.000000000                
     0.000000000         0.000000000         0.000000000                
Au             212                                                      
     9.278684252        -7.224114737        -5.155277064                
     0.000000000         0.000000000         0.000000000                
     0.000000000         0.000000000         0.000000000                
Au             213                                                      
    -9.290083934        -5.160018884        -5.155277064                
     0.000000000         0.000000000         0.000000000                
     0.000000000         0.000000000         0.000000000                
Au             214                                                      
    -9.290083934        -3.096934843        -7.218361106                
     0.000000000         0.000000000         0.000000000                
     0.000000000         0.000000000         0.000000000                
Au             215                                                      
    -7.226999892        -5.160018884        -7.218361106                
     0.000000000         0.000000000         0.000000000                
     0.000000000         0.000000000         0.000000000                
Au             216                                                      
    -7.226999892        -3.096934843        -5.155277064                
     0.000000000         0.000000000         0.000000000                
     0.000000000         0.000000000         0.000000000                
Au             217                                                      
     7.215600210        -5.160018884        -5.155277064                
     0.000000000         0.000000000         0.000000000                
     0.000000000         0.000000000         0.000000000                
Au             218                                                      
     7.215600210        -3.096934843        -7.218361106                
     0.000000000         0.000000000         0.000000000                
     0.000000000         0.000000000         0.000000000                
Au             219                                                      
     9.278684252        -5.160018884        -7.218361106                
     0.000000000         0.000000000         0.000000000                
     0.000000000         0.000000000         0.000000000                
Au             220                                                      
     9.278684252        -3.096934843        -5.155277064                
     0.000000000         0.000000000         0.000000000                
     0.000000000         0.000000000         0.000000000                
Au             221                                                      
    -9.290083934        -1.033850801        -5.155277064                
     0.000000000         0.000000000         0.000000000                
     0.000000000         0.000000000         0.000000000                
Au             222                                                      
    -9.290083934         1.029233241        -7.218361106                
     0.000000000         0.000000000         0.000000000                
     0.000000000         0.000000000         0.000000000                
Au             223                                                      
    -7.226999892        -1.033850801        -7.218361106                
     0.000000000         0.000000000         0.000000000                
     0.000000000         0.000000000         0.000000000                
Au             224                                                      
    -7.226999892         1.029233241        -5.155277064                
     0.000000000         0.000000000         0.000000000                
     0.000000000         0.000000000         0.000000000                
Au             225                                                      
     7.215600210        -1.033850801        -5.155277064                
     0.000000000         0.000000000         0.000000000                
     0.000000000         0.000000000         0.000000000                
Au             226                                                      
     7.215600210         1.029233241        -7.218361106                
     0.000000000         0.000000000         0.000000000                
     0.000000000         0.000000000         0.000000000                
Au             227                                                      
     9.278684252        -1.033850801        -7.218361106                
     0.000000000         0.000000000         0.000000000                
     0.000000000         0.000000000         0.000000000                
Au             228                                                      
     9.278684252         1.029233241        -5.155277064                
     0.000000000         0.000000000         0.000000000                
     0.000000000         0.000000000         0.000000000                
Au             229                                                      
    -9.290083934         3.092317282        -5.155277064                
     0.000000000         0.000000000         0.000000000                
     0.000000000         0.000000000         0.000000000                
Au             230                                                      
    -9.290083934         5.155401324        -7.218361106                
     0.000000000         0.000000000         0.000000000                
     0.000000000         0.000000000         0.000000000                
Au             231                                                      
    -7.226999892         3.092317282        -7.218361106                
     0.000000000         0.000000000         0.000000000                
     0.000000000         0.000000000         0.000000000                
Au             232                                                      
    -7.226999892         5.155401324        -5.155277064                
     0.000000000         0.000000000         0.000000000                
     0.000000000         0.000000000         0.000000000                
Au             233                                                      
     7.215600210         3.092317282        -5.155277064                
     0.000000000         0.000000000         0.000000000                
     0.000000000         0.000000000         0.000000000                
Au             234                                                      
     7.215600210         5.155401324        -7.218361106                
     0.000000000         0.000000000         0.000000000                
     0.000000000         0.000000000         0.000000000                
Au             235                                                      
     9.278684252         3.092317282        -7.218361106                
     0.000000000         0.000000000         0.000000000                
     0.000000000         0.000000000         0.000000000                
Au             236                                                      
     9.278684252         5.155401324        -5.155277064                
     0.000000000         0.000000000         0.000000000                
     0.000000000         0.000000000         0.000000000                
Au             237                                                      
    -9.290083934         7.218485365        -5.155277064                
     0.000000000         0.000000000         0.000000000                
     0.000000000         0.000000000         0.000000000                
Au             238                                                      
    -9.290083934         9.282581218        -7.218361106                
     0.000000000         0.000000000         0.000000000                
     0.000000000         0.000000000         0.000000000                
Au             239                                                      
    -7.226999892         7.218485365        -7.218361106                
     0.000000000         0.000000000         0.000000000                
     0.000000000         0.000000000         0.000000000                
Au             240                                                      
    -7.226999892         9.282581218        -5.155277064                
     0.000000000         0.000000000         0.000000000                
     0.000000000         0.000000000         0.000000000                
Au             241                                                      
    -5.163915851         7.218485365        -5.155277064                
     0.000000000         0.000000000         0.000000000                
     0.000000000         0.000000000         0.000000000                
Au             242                                                      
    -5.163915851         9.282581218        -7.218361106                
     0.000000000         0.000000000         0.000000000                
     0.000000000         0.000000000         0.000000000                
Au             243                                                      
    -3.099819997         7.218485365        -7.218361106                
     0.000000000         0.000000000         0.000000000                
     0.000000000         0.000000000         0.000000000                
Au             244                                                      
    -3.099819997         9.282581218        -5.155277064                
     0.000000000         0.000000000         0.000000000                
     0.000000000         0.000000000         0.000000000                
Au             245                                                      
    -1.036735956         7.218485365        -5.155277064                
     0.000000000         0.000000000         0.000000000                
     0.000000000         0.000000000         0.000000000                
Au             246                                                      
    -1.036735956         9.282581218        -7.218361106                
     0.000000000         0.000000000         0.000000000                
     0.000000000         0.000000000         0.000000000                
Au             247                                                      
     1.026348086         7.218485365        -7.218361106                
     0.000000000         0.000000000         0.000000000                
     0.000000000         0.000000000         0.000000000                
Au             248                                                      
     1.026348086         9.282581218        -5.155277064                
     0.000000000         0.000000000         0.000000000                
     0.000000000         0.000000000         0.000000000                
Au             249                                                      
     3.089432127         7.218485365        -5.155277064                
     0.000000000         0.000000000         0.000000000                
     0.000000000         0.000000000         0.000000000                
Au             250                                                      
     3.089432127         9.282581218        -7.218361106                
     0.000000000         0.000000000         0.000000000                
     0.000000000         0.000000000         0.000000000                
Au             251                                                      
     5.152516169         7.218485365        -7.218361106                
     0.000000000         0.000000000         0.000000000                
     0.000000000         0.000000000         0.000000000                
Au             252                                                      
     5.152516169         9.282581218        -5.155277064                
     0.000000000         0.000000000         0.000000000                
     0.000000000         0.000000000         0.000000000                
Au             253                                                      
     7.215600210         7.218485365        -5.155277064                
     0.000000000         0.000000000         0.000000000                
     0.000000000         0.000000000         0.000000000                
Au             254                                                      
     7.215600210         9.282581218        -7.218361106                
     0.000000000         0.000000000         0.000000000                
     0.000000000         0.000000000         0.000000000                
Au             255                                                      
     9.278684252         7.218485365        -7.218361106                
     0.000000000         0.000000000         0.000000000                
     0.000000000         0.000000000         0.000000000                
Au             256                                                      
     9.278684252         9.282581218        -5.155277064                
     0.000000000         0.000000000         0.000000000                
     0.000000000         0.000000000         0.000000000                
Au             257                                                      
    -9.290083934        -9.287198779        -1.029108981                
     0.000000000         0.000000000         0.000000000                
     0.000000000         0.000000000         0.000000000                
Au             258                                                      
    -9.290083934        -7.224114737        -3.092193023                
     0.000000000         0.000000000         0.000000000                
     0.000000000         0.000000000         0.000000000                
Au             259                                                      
    -7.226999892        -9.287198779        -3.092193023                
     0.000000000         0.000000000         0.000000000                
     0.000000000         0.000000000         0.000000000                
Au             260                                                      
    -7.226999892        -7.224114737        -1.029108981                
     0.000000000         0.000000000         0.000000000                
     0.000000000         0.000000000         0.000000000                
Au             261                                                      
    -5.163915851        -9.287198779        -1.029108981                
     0.000000000         0.000000000         0.000000000                
     0.000000000         0.000000000         0.000000000                
Au             262                                                      
    -5.163915851        -7.224114737        -3.092193023                
     0.000000000         0.000000000         0.000000000                
     0.000000000         0.000000000         0.000000000                
Au             263                                                      
    -3.099819997        -9.287198779        -3.092193023                
     0.000000000         0.000000000         0.000000000                
     0.000000000         0.000000000         0.000000000                
Au             264                                                      
    -3.099819997        -7.224114737        -1.029108981                
     0.000000000         0.000000000         0.000000000                
     0.000000000         0.000000000         0.000000000                
Au             265                                                      
    -1.036735956        -9.287198779        -1.029108981                
     0.000000000         0.000000000         0.000000000                
     0.000000000         0.000000000         0.000000000                
Au             266                                                      
    -1.036735956        -7.224114737        -3.092193023                
     0.000000000         0.000000000         0.000000000                
     0.000000000         0.000000000         0.000000000                
Au             267                                                      
     1.026348086        -9.287198779        -3.092193023                
     0.000000000         0.000000000         0.000000000                
     0.000000000         0.000000000         0.000000000                
Au             268                                                      
     1.026348086        -7.224114737        -1.029108981                
     0.000000000         0.000000000         0.000000000                
     0.000000000         0.000000000         0.000000000                
Au             269                                                      
     3.089432127        -9.287198779        -1.029108981                
     0.000000000         0.000000000         0.000000000                
     0.000000000         0.000000000         0.000000000                
Au             270                                                      
     3.089432127        -7.224114737        -3.092193023                
     0.000000000         0.000000000         0.000000000                
     0.000000000         0.000000000         0.000000000                
Au             271                                                      
     5.152516169        -9.287198779        -3.092193023                
     0.000000000         0.000000000         0.000000000                
     0.000000000         0.000000000         0.000000000                
Au             272                                                      
     5.152516169        -7.224114737        -1.029108981                
     0.000000000         0.000000000         0.000000000                
     0.000000000         0.000000000         0.000000000                
Au             273                                                      
     7.215600210        -9.287198779        -1.029108981                
     0.000000000         0.000000000         0.000000000                
     0.000000000         0.000000000         0.000000000                
Au             274                                                      
     7.215600210        -7.224114737        -3.092193023                
     0.000000000         0.000000000         0.000000000                
     0.000000000         0.000000000         0.000000000                
Au             275                                                      
     9.278684252        -9.287198779        -3.092193023                
     0.000000000         0.000000000         0.000000000                
     0.000000000         0.000000000         0.000000000                
Au             276                                                      
     9.278684252        -7.224114737        -1.029108981                
     0.000000000         0.000000000         0.000000000                
     0.000000000         0.000000000         0.000000000                
Au             277                                                      
    -9.290083934        -5.160018884        -1.029108981                
     0.000000000         0.000000000         0.000000000                
     0.000000000         0.000000000         0.000000000                
Au             278                                                      
    -9.290083934        -3.096934843        -3.092193023                
     0.000000000         0.000000000         0.000000000                
     0.000000000         0.000000000         0.000000000                
Au             279                                                      
    -7.226999892        -5.160018884        -3.092193023                
     0.000000000         0.000000000         0.000000000                
     0.000000000         0.000000000         0.000000000                
Au             280                                                      
    -7.226999892        -3.096934843        -1.029108981                
     0.000000000         0.000000000         0.000000000                
     0.000000000         0.000000000         0.000000000                
Au             281                                                      
     7.215600210        -5.160018884        -1.029108981                
     0.000000000         0.000000000         0.000000000                
     0.000000000         0.000000000         0.000000000                
Au             282                                                      
     7.215600210        -3.096934843        -3.092193023                
     0.000000000         0.000000000         0.000000000                
     0.000000000         0.000000000         0.000000000                
Au             283                                                      
     9.278684252        -5.160018884        -3.092193023                
     0.000000000         0.000000000         0.000000000                
     0.000000000         0.000000000         0.000000000                
Au             284                                                      
     9.278684252        -3.096934843        -1.029108981                
     0.000000000         0.000000000         0.000000000                
     0.000000000         0.000000000         0.000000000                
Au             285                                                      
    -9.290083934        -1.033850801        -1.029108981                
     0.000000000         0.000000000         0.000000000                
     0.000000000         0.000000000         0.000000000                
Au             286                                                      
    -9.290083934         1.029233241        -3.092193023                
     0.000000000         0.000000000         0.000000000                
     0.000000000         0.000000000         0.000000000                
Au             287                                                      
    -7.226999892        -1.033850801        -3.092193023                
     0.000000000         0.000000000         0.000000000                
     0.000000000         0.000000000         0.000000000                
Au             288                                                      
    -7.226999892         1.029233241        -1.029108981                
     0.000000000         0.000000000         0.000000000                
     0.000000000         0.000000000         0.000000000                
Au             289                                                      
     7.215600210        -1.033850801        -1.029108981                
     0.000000000         0.000000000         0.000000000                
     0.000000000         0.000000000         0.000000000                
Au             290                                                      
     7.215600210         1.029233241        -3.092193023                
     0.000000000         0.000000000         0.000000000                
     0.000000000         0.000000000         0.000000000                
Au             291                                                      
     9.278684252        -1.033850801        -3.092193023                
     0.000000000         0.000000000         0.000000000                
     0.000000000         0.000000000         0.000000000                
Au             292                                                      
     9.278684252         1.029233241        -1.029108981                
     0.000000000         0.000000000         0.000000000                
     0.000000000         0.000000000         0.000000000                
Au             293                                                      
    -9.290083934         3.092317282        -1.029108981                
     0.000000000         0.000000000         0.000000000                
     0.000000000         0.000000000         0.000000000                
Au             294                                                      
    -9.290083934         5.155401324        -3.092193023                
     0.000000000         0.000000000         0.000000000                
     0.000000000         0.000000000         0.000000000                
Au             295                                                      
    -7.226999892         3.092317282        -3.092193023                
     0.000000000         0.000000000         0.000000000                
     0.000000000         0.000000000         0.000000000                
Au             296                                                      
    -7.226999892         5.155401324        -1.029108981                
     0.000000000         0.000000000         0.000000000                
     0.000000000         0.000000000         0.000000000                
Au             297                                                      
     7.215600210         3.092317282        -1.029108981                
     0.000000000         0.000000000         0.000000000                
     0.000000000         0.000000000         0.000000000                
Au             298                                                      
     7.215600210         5.155401324        -3.092193023                
     0.000000000         0.000000000         0.000000000                
     0.000000000         0.000000000         0.000000000                
Au             299                                                      
     9.278684252         3.092317282        -3.092193023                
     0.000000000         0.000000000         0.000000000                
     0.000000000         0.000000000         0.000000000                
Au             300                                                      
     9.278684252         5.155401324        -1.029108981                
     0.000000000         0.000000000         0.000000000                
     0.000000000         0.000000000         0.000000000                
Au             301                                                      
    -9.290083934         7.218485365        -1.029108981                
     0.000000000         0.000000000         0.000000000                
     0.000000000         0.000000000         0.000000000                
Au             302                                                      
    -9.290083934         9.282581218        -3.092193023                
     0.000000000         0.000000000         0.000000000                
     0.000000000         0.000000000         0.000000000                
Au             303                                                      
    -7.226999892         7.218485365        -3.092193023                
     0.000000000         0.000000000         0.000000000                
     0.000000000         0.000000000         0.000000000                
Au             304                                                      
    -7.226999892         9.282581218        -1.029108981                
     0.000000000         0.000000000         0.000000000                
     0.000000000         0.000000000         0.000000000                
Au             305                                                      
    -5.163915851         7.218485365        -1.029108981                
     0.000000000         0.000000000         0.000000000                
     0.000000000         0.000000000         0.000000000                
Au             306                                                      
    -5.163915851         9.282581218        -3.092193023                
     0.000000000         0.000000000         0.000000000                
     0.000000000         0.000000000         0.000000000                
Au             307                                                      
    -3.099819997         7.218485365        -3.092193023                
     0.000000000         0.000000000         0.000000000                
     0.000000000         0.000000000         0.000000000                
Au             308                                                      
    -3.099819997         9.282581218        -1.029108981                
     0.000000000         0.000000000         0.000000000                
     0.000000000         0.000000000         0.000000000                
Au             309                                                      
    -1.036735956         7.218485365        -1.029108981                
     0.000000000         0.000000000         0.000000000                
     0.000000000         0.000000000         0.000000000                
Au             310                                                      
    -1.036735956         9.282581218        -3.092193023                
     0.000000000         0.000000000         0.000000000                
     0.000000000         0.000000000         0.000000000                
Au             311                                                      
     1.026348086         7.218485365        -3.092193023                
     0.000000000         0.000000000         0.000000000                
     0.000000000         0.000000000         0.000000000                
Au             312                                                      
     1.026348086         9.282581218        -1.029108981                
     0.000000000         0.000000000         0.000000000                
     0.000000000         0.000000000         0.000000000                
Au             313                                                      
     3.089432127         7.218485365        -1.029108981                
     0.000000000         0.000000000         0.000000000                
     0.000000000         0.000000000         0.000000000                
Au             314                                                      
     3.089432127         9.282581218        -3.092193023                
     0.000000000         0.000000000         0.000000000                
     0.000000000         0.000000000         0.000000000                
Au             315                                                      
     5.152516169         7.218485365        -3.092193023                
     0.000000000         0.000000000         0.000000000                
     0.000000000         0.000000000         0.000000000                
Au             316                                                      
     5.152516169         9.282581218        -1.029108981                
     0.000000000         0.000000000         0.000000000                
     0.000000000         0.000000000         0.000000000                
Au             317                                                      
     7.215600210         7.218485365        -1.029108981                
     0.000000000         0.000000000         0.000000000                
     0.000000000         0.000000000         0.000000000                
Au             318                                                      
     7.215600210         9.282581218        -3.092193023                
     0.000000000         0.000000000         0.000000000                
     0.000000000         0.000000000         0.000000000                
Au             319                                                      
     9.278684252         7.218485365        -3.092193023                
     0.000000000         0.000000000         0.000000000                
     0.000000000         0.000000000         0.000000000                
Au             320                                                      
     9.278684252         9.282581218        -1.029108981                
     0.000000000         0.000000000         0.000000000                
     0.000000000         0.000000000         0.000000000                
Au             321                                                      
    -9.290083934        -9.287198779         3.098070914                
     0.000000000         0.000000000         0.000000000                
     0.000000000         0.000000000         0.000000000                
Au             322                                                      
    -9.290083934        -7.224114737         1.033975060                
     0.000000000         0.000000000         0.000000000                
     0.000000000         0.000000000         0.000000000                
Au             323                                                      
    -7.226999892        -9.287198779         1.033975060                
     0.000000000         0.000000000         0.000000000                
     0.000000000         0.000000000         0.000000000                
Au             324                                                      
    -7.226999892        -7.224114737         3.098070914                
     0.000000000         0.000000000         0.000000000                
     0.000000000         0.000000000         0.000000000                
Au             325                                                      
    -5.163915851        -9.287198779         3.098070914                
     0.000000000         0.000000000         0.000000000                
     0.000000000         0.000000000         0.000000000                
Au             326                                                      
    -5.163915851        -7.224114737         1.033975060                
     0.000000000         0.000000000         0.000000000                
     0.000000000         0.000000000         0.000000000                
Au             327                                                      
    -3.099819997        -9.287198779         1.033975060                
     0.000000000         0.000000000         0.000000000                
     0.000000000         0.000000000         0.000000000                
Au             328                                                      
    -3.099819997        -7.224114737         3.098070914                
     0.000000000         0.000000000         0.000000000                
     0.000000000         0.000000000         0.000000000                
Au             329                                                      
    -1.036735956        -9.287198779         3.098070914                
     0.000000000         0.000000000         0.000000000                
     0.000000000         0.000000000         0.000000000                
Au             330                                                      
    -1.036735956        -7.224114737         1.033975060                
     0.000000000         0.000000000         0.000000000                
     0.000000000         0.000000000         0.000000000                
Au             331                                                      
     1.026348086        -9.287198779         1.033975060                
     0.000000000         0.000000000         0.000000000                
     0.000000000         0.000000000         0.000000000                
Au             332                                                      
     1.026348086        -7.224114737         3.098070914                
     0.000000000         0.000000000         0.000000000                
     0.000000000         0.000000000         0.000000000                
Au             333                                                      
     3.089432127        -9.287198779         3.098070914                
     0.000000000         0.000000000         0.000000000                
     0.000000000         0.000000000         0.000000000                
Au             334                                                      
     3.089432127        -7.224114737         1.033975060                
     0.000000000         0.000000000         0.000000000                
     0.000000000         0.000000000         0.000000000                
Au             335                                                      
     5.152516169        -9.287198779         1.033975060                
     0.000000000         0.000000000         0.000000000                
     0.000000000         0.000000000         0.000000000                
Au             336                                                      
     5.152516169        -7.224114737         3.098070914                
     0.000000000         0.000000000         0.000000000                
     0.000000000         0.000000000         0.000000000                
Au             337                                                      
     7.215600210        -9.287198779         3.098070914                
     0.000000000         0.000000000         0.000000000                
     0.000000000         0.000000000         0.000000000                
Au             338                                                      
     7.215600210        -7.224114737         1.033975060                
     0.000000000         0.000000000         0.000000000                
     0.000000000         0.000000000         0.000000000                
Au             339                                                      
     9.278684252        -9.287198779         1.033975060                
     0.000000000         0.000000000         0.000000000                
     0.000000000         0.000000000         0.000000000                
Au             340                                                      
     9.278684252        -7.224114737         3.098070914                
     0.000000000         0.000000000         0.000000000                
     0.000000000         0.000000000         0.000000000                
Au             341                                                      
    -9.290083934        -5.160018884         3.098070914                
     0.000000000         0.000000000         0.000000000                
     0.000000000         0.000000000         0.000000000                
Au             342                                                      
    -9.290083934        -3.096934843         1.033975060                
     0.000000000         0.000000000         0.000000000                
     0.000000000         0.000000000         0.000000000                
Au             343                                                      
    -7.226999892        -5.160018884         1.033975060                
     0.000000000         0.000000000         0.000000000                
     0.000000000         0.000000000         0.000000000                
Au             344                                                      
    -7.226999892        -3.096934843         3.098070914                
     0.000000000         0.000000000         0.000000000                
     0.000000000         0.000000000         0.000000000                
Au             345                                                      
     7.215600210        -5.160018884         3.098070914                
     0.000000000         0.000000000         0.000000000                
     0.000000000         0.000000000         0.000000000                
Au             346                                                      
     7.215600210        -3.096934843         1.033975060                
     0.000000000         0.000000000         0.000000000                
     0.000000000         0.000000000         0.000000000                
Au             347                                                      
     9.278684252        -5.160018884         1.033975060                
     0.000000000         0.000000000         0.000000000                
     0.000000000         0.000000000         0.000000000                
Au             348                                                      
     9.278684252        -3.096934843         3.098070914                
     0.000000000         0.000000000         0.000000000                
     0.000000000         0.000000000         0.000000000                
Au             349                                                      
    -9.290083934        -1.033850801         3.098070914                
     0.000000000         0.000000000         0.000000000                
     0.000000000         0.000000000         0.000000000                
Au             350                                                      
    -9.290083934         1.029233241         1.033975060                
     0.000000000         0.000000000         0.000000000                
     0.000000000         0.000000000         0.000000000                
Au             351                                                      
    -7.226999892        -1.033850801         1.033975060                
     0.000000000         0.000000000         0.000000000                
     0.000000000         0.000000000         0.000000000                
Au             352                                                      
    -7.226999892         1.029233241         3.098070914                
     0.000000000         0.000000000         0.000000000                
     0.000000000         0.000000000         0.000000000                
Au             353                                                      
     7.215600210        -1.033850801         3.098070914                
     0.000000000         0.000000000         0.000000000                
     0.000000000         0.000000000         0.000000000                
Au             354                                                      
     7.215600210         1.029233241         1.033975060                
     0.000000000         0.000000000         0.000000000                
     0.000000000         0.000000000         0.000000000                
Au             355                                                      
     9.278684252        -1.033850801         1.033975060                
     0.000000000         0.000000000         0.000000000                
     0.000000000         0.000000000         0.000000000                
Au             356                                                      
     9.278684252         1.029233241         3.098070914                
     0.000000000         0.000000000         0.000000000                
     0.000000000         0.000000000         0.000000000                
Au             357                                                      
    -9.290083934         3.092317282         3.098070914                
     0.000000000         0.000000000         0.000000000                
     0.000000000         0.000000000         0.000000000                
Au             358                                                      
    -9.290083934         5.155401324         1.033975060                
     0.000000000         0.000000000         0.000000000                
     0.000000000         0.000000000         0.000000000                
Au             359                                                      
    -7.226999892         3.092317282         1.033975060                
     0.000000000         0.000000000         0.000000000                
     0.000000000         0.000000000         0.000000000                
Au             360                                                      
    -7.226999892         5.155401324         3.098070914                
     0.000000000         0.000000000         0.000000000                
     0.000000000         0.000000000         0.000000000                
Au             361                                                      
     7.215600210         3.092317282         3.098070914                
     0.000000000         0.000000000         0.000000000                
     0.000000000         0.000000000         0.000000000                
Au             362                                                      
     7.215600210         5.155401324         1.033975060                
     0.000000000         0.000000000         0.000000000                
     0.000000000         0.000000000         0.000000000                
Au             363                                                      
     9.278684252         3.092317282         1.033975060                
     0.000000000         0.000000000         0.000000000                
     0.000000000         0.000000000         0.000000000                
Au             364                                                      
     9.278684252         5.155401324         3.098070914                
     0.000000000         0.000000000         0.000000000                
     0.000000000         0.000000000         0.000000000                
Au             365                                                      
    -9.290083934         7.218485365         3.098070914                
     0.000000000         0.000000000         0.000000000                
     0.000000000         0.000000000         0.000000000                
Au             366                                                      
    -9.290083934         9.282581218         1.033975060                
     0.000000000         0.000000000         0.000000000                
     0.000000000         0.000000000         0.000000000                
Au             367                                                      
    -7.226999892         7.218485365         1.033975060                
     0.000000000         0.000000000         0.000000000                
     0.000000000         0.000000000         0.000000000                
Au             368                                                      
    -7.226999892         9.282581218         3.098070914                
     0.000000000         0.000000000         0.000000000                
     0.000000000         0.000000000         0.000000000                
Au             369                                                      
    -5.163915851         7.218485365         3.098070914                
     0.000000000         0.000000000         0.000000000                
     0.000000000         0.000000000         0.000000000                
Au             370                                                      
    -5.163915851         9.282581218         1.033975060                
     0.000000000         0.000000000         0.000000000                
     0.000000000         0.000000000         0.000000000                
Au             371                                                      
    -3.099819997         7.218485365         1.033975060                
     0.000000000         0.000000000         0.000000000                
     0.000000000         0.000000000         0.000000000                
Au             372                                                      
    -3.099819997         9.282581218         3.098070914                
     0.000000000         0.000000000         0.000000000                
     0.000000000         0.000000000         0.000000000                
Au             373                                                      
    -1.036735956         7.218485365         3.098070914                
     0.000000000         0.000000000         0.000000000                
     0.000000000         0.000000000         0.000000000                
Au             374                                                      
    -1.036735956         9.282581218         1.033975060                
     0.000000000         0.000000000         0.000000000                
     0.000000000         0.000000000         0.000000000                
Au             375                                                      
     1.026348086         7.218485365         1.033975060                
     0.000000000         0.000000000         0.000000000                
     0.000000000         0.000000000         0.000000000                
Au             376                                                      
     1.026348086         9.282581218         3.098070914                
     0.000000000         0.000000000         0.000000000                
     0.000000000         0.000000000         0.000000000                
Au             377                                                      
     3.089432127         7.218485365         3.098070914                
     0.000000000         0.000000000         0.000000000                
     0.000000000         0.000000000         0.000000000                
Au             378                                                      
     3.089432127         9.282581218         1.033975060                
     0.000000000         0.000000000         0.000000000                
     0.000000000         0.000000000         0.000000000                
Au             379                                                      
     5.152516169         7.218485365         1.033975060                
     0.000000000         0.000000000         0.000000000                
     0.000000000         0.000000000         0.000000000                
Au             380                                                      
     5.152516169         9.282581218         3.098070914                
     0.000000000         0.000000000         0.000000000                
     0.000000000         0.000000000         0.000000000                
Au             381                                                      
     7.215600210         7.218485365         3.098070914                
     0.000000000         0.000000000         0.000000000                
     0.000000000         0.000000000         0.000000000                
Au             382                                                      
     7.215600210         9.282581218         1.033975060                
     0.000000000         0.000000000         0.000000000                
     0.000000000         0.000000000         0.000000000                
Au             383                                                      
     9.278684252         7.218485365         1.033975060                
     0.000000000         0.000000000         0.000000000                
     0.000000000         0.000000000         0.000000000                
Au             384                                                      
     9.278684252         9.282581218         3.098070914                
     0.000000000         0.000000000         0.000000000                
     0.000000000         0.000000000         0.000000000                
Au             385                                                      
    -9.290083934        -9.287198779         7.224238997                
     0.000000000         0.000000000         0.000000000                
     0.000000000         0.000000000         0.000000000                
Au             386                                                      
    -9.290083934        -7.224114737         5.161154955                
     0.000000000         0.000000000         0.000000000                
     0.000000000         0.000000000         0.000000000                
Au             387                                                      
    -7.226999892        -9.287198779         5.161154955                
     0.000000000         0.000000000         0.000000000                
     0.000000000         0.000000000         0.000000000                
Au             388                                                      
    -7.226999892        -7.224114737         7.224238997                
     0.000000000         0.000000000         0.000000000                
     0.000000000         0.000000000         0.000000000                
Au             389                                                      
    -5.163915851        -9.287198779         7.224238997                
     0.000000000         0.000000000         0.000000000                
     0.000000000         0.000000000         0.000000000                
Au             390                                                      
    -5.163915851        -7.224114737         5.161154955                
     0.000000000         0.000000000         0.000000000                
     0.000000000         0.000000000         0.000000000                
Au             391                                                      
    -3.099819997        -9.287198779         5.161154955                
     0.000000000         0.000000000         0.000000000                
     0.000000000         0.000000000         0.000000000                
Au             392                                                      
    -3.099819997        -7.224114737         7.224238997                
     0.000000000         0.000000000         0.000000000                
     0.000000000         0.000000000         0.000000000                
Au             393                                                      
    -1.036735956        -9.287198779         7.224238997                
     0.000000000         0.000000000         0.000000000                
     0.000000000         0.000000000         0.000000000                
Au             394                                                      
    -1.036735956        -7.224114737         5.161154955                
     0.000000000         0.000000000         0.000000000                
     0.000000000         0.000000000         0.000000000                
Au             395                                                      
     1.026348086        -9.287198779         5.161154955                
     0.000000000         0.000000000         0.000000000                
     0.000000000         0.000000000         0.000000000                
Au             396                                                      
     1.026348086        -7.224114737         7.224238997                
     0.000000000         0.000000000         0.000000000                
     0.000000000         0.000000000         0.000000000                
Au             397                                                      
     3.089432127        -9.287198779         7.224238997                
     0.000000000         0.000000000         0.000000000                
     0.000000000         0.000000000         0.000000000                
Au             398                                                      
     3.089432127        -7.224114737         5.161154955                
     0.000000000         0.000000000         0.000000000                
     0.000000000         0.000000000         0.000000000                
Au             399                                                      
     5.152516169        -9.287198779         5.161154955                
     0.000000000         0.000000000         0.000000000                
     0.000000000         0.000000000         0.000000000                
Au             400                                                      
     5.152516169        -7.224114737         7.224238997                
     0.000000000         0.000000000         0.000000000                
     0.000000000         0.000000000         0.000000000                
Au             401                                                      
     7.215600210        -9.287198779         7.224238997                
     0.000000000         0.000000000         0.000000000                
     0.000000000         0.000000000         0.000000000                
Au             402                                                      
     7.215600210        -7.224114737         5.161154955                
     0.000000000         0.000000000         0.000000000                
     0.000000000         0.000000000         0.000000000                
Au             403                                                      
     9.278684252        -9.287198779         5.161154955                
     0.000000000         0.000000000         0.000000000                
     0.000000000         0.000000000         0.000000000                
Au             404                                                      
     9.278684252        -7.224114737         7.224238997                
     0.000000000         0.000000000         0.000000000                
     0.000000000         0.000000000         0.000000000                
Au             405                                                      
    -9.290083934        -5.160018884         7.224238997                
     0.000000000         0.000000000         0.000000000                
     0.000000000         0.000000000         0.000000000                
Au             406                                                      
    -9.290083934        -3.096934843         5.161154955                
     0.000000000         0.000000000         0.000000000                
     0.000000000         0.000000000         0.000000000                
Au             407                                                      
    -7.226999892        -5.160018884         5.161154955                
     0.000000000         0.000000000         0.000000000                
     0.000000000         0.000000000         0.000000000                
Au             408                                                      
    -7.226999892        -3.096934843         7.224238997                
     0.000000000         0.000000000         0.000000000                
     0.000000000         0.000000000         0.000000000                
Au             409                                                      
     7.215600210        -5.160018884         7.224238997                
     0.000000000         0.000000000         0.000000000                
     0.000000000         0.000000000         0.000000000                
Au             410                                                      
     7.215600210        -3.096934843         5.161154955                
     0.000000000         0.000000000         0.000000000                
     0.000000000         0.000000000         0.000000000                
Au             411                                                      
     9.278684252        -5.160018884         5.161154955                
     0.000000000         0.000000000         0.000000000                
     0.000000000         0.000000000         0.000000000                
Au             412                                                      
     9.278684252        -3.096934843         7.224238997                
     0.000000000         0.000000000         0.000000000                
     0.000000000         0.000000000         0.000000000                
Au             413                                                      
    -9.290083934        -1.033850801         7.224238997                
     0.000000000         0.000000000         0.000000000                
     0.000000000         0.000000000         0.000000000                
Au             414                                                      
    -9.290083934         1.029233241         5.161154955                
     0.000000000         0.000000000         0.000000000                
     0.000000000         0.000000000         0.000000000                
Au             415                                                      
    -7.226999892        -1.033850801         5.161154955                
     0.000000000         0.000000000         0.000000000                
     0.000000000         0.000000000         0.000000000                
Au             416                                                      
    -7.226999892         1.029233241         7.224238997                
     0.000000000         0.000000000         0.000000000                
     0.000000000         0.000000000         0.000000000                
Au             417                                                      
     7.215600210        -1.033850801         7.224238997                
     0.000000000         0.000000000         0.000000000                
     0.000000000         0.000000000         0.000000000                
Au             418                                                      
     7.215600210         1.029233241         5.161154955                
     0.000000000         0.000000000         0.000000000                
     0.000000000         0.000000000         0.000000000                
Au             419                                                      
     9.278684252        -1.033850801         5.161154955                
     0.000000000         0.000000000         0.000000000                
     0.000000000         0.000000000         0.000000000                
Au             420                                                      
     9.278684252         1.029233241         7.224238997                
     0.000000000         0.000000000         0.000000000                
     0.000000000         0.000000000         0.000000000                
Au             421                                                      
    -9.290083934         3.092317282         7.224238997                
     0.000000000         0.000000000         0.000000000                
     0.000000000         0.000000000         0.000000000                
Au             422                                                      
    -9.290083934         5.155401324         5.161154955                
     0.000000000         0.000000000         0.000000000                
     0.000000000         0.000000000         0.000000000                
Au             423                                                      
    -7.226999892         3.092317282         5.161154955                
     0.000000000         0.000000000         0.000000000                
     0.000000000         0.000000000         0.000000000                
Au             424                                                      
    -7.226999892         5.155401324         7.224238997                
     0.000000000         0.000000000         0.000000000                
     0.000000000         0.000000000         0.000000000                
Au             425                                                      
     7.215600210         3.092317282         7.224238997                
     0.000000000         0.000000000         0.000000000                
     0.000000000         0.000000000         0.000000000                
Au             426                                                      
     7.215600210         5.155401324         5.161154955                
     0.000000000         0.000000000         0.000000000                
     0.000000000         0.000000000         0.000000000                
Au             427                                                      
     9.278684252         3.092317282         5.161154955                
     0.000000000         0.000000000         0.000000000                
     0.000000000         0.000000000         0.000000000                
Au             428                                                      
     9.278684252         5.155401324         7.224238997                
     0.000000000         0.000000000         0.000000000                
     0.000000000         0.000000000         0.000000000                
Au             429                                                      
    -9.290083934         7.218485365         7.224238997                
     0.000000000         0.000000000         0.000000000                
     0.000000000         0.000000000         0.000000000                
Au             430                                                      
    -9.290083934         9.282581218         5.161154955                
     0.000000000         0.000000000         0.000000000                
     0.000000000         0.000000000         0.000000000                
Au             431                                                      
    -7.226999892         7.218485365         5.161154955                
     0.000000000         0.000000000         0.000000000                
     0.000000000         0.000000000         0.000000000                
Au             432                                                      
    -7.226999892         9.282581218         7.224238997                
     0.000000000         0.000000000         0.000000000                
     0.000000000         0.000000000         0.000000000                
Au             433                                                      
    -5.163915851         7.218485365         7.224238997                
     0.000000000         0.000000000         0.000000000                
     0.000000000         0.000000000         0.000000000                
Au             434                                                      
    -5.163915851         9.282581218         5.161154955                
     0.000000000         0.000000000         0.000000000                
     0.000000000         0.000000000         0.000000000                
Au             435                                                      
    -3.099819997         7.218485365         5.161154955                
     0.000000000         0.000000000         0.000000000                
     0.000000000         0.000000000         0.000000000                
Au             436                                                      
    -3.099819997         9.282581218         7.224238997                
     0.000000000         0.000000000         0.000000000                
     0.000000000         0.000000000         0.000000000                
Au             437                                                      
    -1.036735956         7.218485365         7.224238997                
     0.000000000         0.000000000         0.000000000                
     0.000000000         0.000000000         0.000000000                
Au             438                                                      
    -1.036735956         9.282581218         5.161154955                
     0.000000000         0.000000000         0.000000000                
     0.000000000         0.000000000         0.000000000                
Au             439                                                      
     1.026348086         7.218485365         5.161154955                
     0.000000000         0.000000000         0.000000000                
     0.000000000         0.000000000         0.000000000                
Au             440                                                      
     1.026348086         9.282581218         7.224238997                
     0.000000000         0.000000000         0.000000000                
     0.000000000         0.000000000         0.000000000                
Au             441                                                      
     3.089432127         7.218485365         7.224238997                
     0.000000000         0.000000000         0.000000000                
     0.000000000         0.000000000         0.000000000                
Au             442                                                      
     3.089432127         9.282581218         5.161154955                
     0.000000000         0.000000000         0.000000000                
     0.000000000         0.000000000         0.000000000                
Au             443                                                      
     5.152516169         7.218485365         5.161154955                
     0.000000000         0.000000000         0.000000000                
     0.000000000         0.000000000         0.000000000                
Au             444                                                      
     5.152516169         9.282581218         7.224238997                
     0.000000000         0.000000000         0.000000000                
     0.000000000         0.000000000         0.000000000                
Au             445                                                      
     7.215600210         7.218485365         7.224238997                
     0.000000000         0.000000000         0.000000000                
     0.000000000         0.000000000         0.000000000                
Au             446                                                      
     7.215600210         9.282581218         5.161154955                
     0.000000000         0.000000000         0.000000000                
     0.000000000         0.000000000         0.000000000                
Au             447                                                      
     9.278684252         7.218485365         5.161154955                
     0.000000000         0.000000000         0.000000000                
     0.000000000         0.000000000         0.000000000                
Au             448                                                      
     9.278684252         9.282581218         7.224238997                
     0.000000000         0.000000000         0.000000000                
     0.000000000         0.000000000         0.000000000                
Au             449                                                      
    -9.290083934        -9.287198779         11.35040708                
     0.000000000         0.000000000         0.000000000                
     0.000000000         0.000000000         0.000000000                
Au             450                                                      
    -9.290083934        -7.224114737         9.287323038                
     0.000000000         0.000000000         0.000000000                
     0.000000000         0.000000000         0.000000000                
Au             451                                                      
    -7.226999892        -9.287198779         9.287323038                
     0.000000000         0.000000000         0.000000000                
     0.000000000         0.000000000         0.000000000                
Au             452                                                      
    -7.226999892        -7.224114737         11.35040708                
     0.000000000         0.000000000         0.000000000                
     0.000000000         0.000000000         0.000000000                
Au             453                                                      
    -5.163915851        -9.287198779         11.35040708                
     0.000000000         0.000000000         0.000000000                
     0.000000000         0.000000000         0.000000000                
Au             454                                                      
    -5.163915851        -7.224114737         9.287323038                
     0.000000000         0.000000000         0.000000000                
     0.000000000         0.000000000         0.000000000                
Au             455                                                      
    -3.099819997        -9.287198779         9.287323038                
     0.000000000         0.000000000         0.000000000                
     0.000000000         0.000000000         0.000000000                
Au             456                                                      
    -3.099819997        -7.224114737         11.35040708                
     0.000000000         0.000000000         0.000000000                
     0.000000000         0.000000000         0.000000000                
Au             457                                                      
    -1.036735956        -9.287198779         11.35040708                
     0.000000000         0.000000000         0.000000000                
     0.000000000         0.000000000         0.000000000                
Au             458                                                      
    -1.036735956        -7.224114737         9.287323038                
     0.000000000         0.000000000         0.000000000                
     0.000000000         0.000000000         0.000000000                
Au             459                                                      
     1.026348086        -9.287198779         9.287323038                
     0.000000000         0.000000000         0.000000000                
     0.000000000         0.000000000         0.000000000                
Au             460                                                      
     1.026348086        -7.224114737         11.35040708                
     0.000000000         0.000000000         0.000000000                
     0.000000000         0.000000000         0.000000000                
Au             461                                                      
     3.089432127        -9.287198779         11.35040708                
     0.000000000         0.000000000         0.000000000                
     0.000000000         0.000000000         0.000000000                
Au             462                                                      
     3.089432127        -7.224114737         9.287323038                
     0.000000000         0.000000000         0.000000000                
     0.000000000         0.000000000         0.000000000                
Au             463                                                      
     5.152516169        -9.287198779         9.287323038                
     0.000000000         0.000000000         0.000000000                
     0.000000000         0.000000000         0.000000000                
Au             464                                                      
     5.152516169        -7.224114737         11.35040708                
     0.000000000         0.000000000         0.000000000                
     0.000000000         0.000000000         0.000000000                
Au             465                                                      
     7.215600210        -9.287198779         11.35040708                
     0.000000000         0.000000000         0.000000000                
     0.000000000         0.000000000         0.000000000                
Au             466                                                      
     7.215600210        -7.224114737         9.287323038                
     0.000000000         0.000000000         0.000000000                
     0.000000000         0.000000000         0.000000000                
Au             467                                                      
     9.278684252        -9.287198779         9.287323038                
     0.000000000         0.000000000         0.000000000                
     0.000000000         0.000000000         0.000000000                
Au             468                                                      
     9.278684252        -7.224114737         11.35040708                
     0.000000000         0.000000000         0.000000000                
     0.000000000         0.000000000         0.000000000                
Au             469                                                      
    -9.290083934        -5.160018884         11.35040708                
     0.000000000         0.000000000         0.000000000                
     0.000000000         0.000000000         0.000000000                
Au             470                                                      
    -9.290083934        -3.096934843         9.287323038                
     0.000000000         0.000000000         0.000000000                
     0.000000000         0.000000000         0.000000000                
Au             471                                                      
    -7.226999892        -5.160018884         9.287323038                
     0.000000000         0.000000000         0.000000000                
     0.000000000         0.000000000         0.000000000                
Au             472                                                      
    -7.226999892        -3.096934843         11.35040708                
     0.000000000         0.000000000         0.000000000                
     0.000000000         0.000000000         0.000000000                
Au             473                                                      
     7.215600210        -5.160018884         11.35040708                
     0.000000000         0.000000000         0.000000000                
     0.000000000         0.000000000         0.000000000                
Au             474                                                      
     7.215600210        -3.096934843         9.287323038                
     0.000000000         0.000000000         0.000000000                
     0.000000000         0.000000000         0.000000000                
Au             475                                                      
     9.278684252        -5.160018884         9.287323038                
     0.000000000         0.000000000         0.000000000                
     0.000000000         0.000000000         0.000000000                
Au             476                                                      
     9.278684252        -3.096934843         11.35040708                
     0.000000000         0.000000000         0.000000000                
     0.000000000         0.000000000         0.000000000                
Au             477                                                      
    -9.290083934        -1.033850801         11.35040708                
     0.000000000         0.000000000         0.000000000                
     0.000000000         0.000000000         0.000000000                
Au             478                                                      
    -9.290083934         1.029233241         9.287323038                
     0.000000000         0.000000000         0.000000000                
     0.000000000         0.000000000         0.000000000                
Au             479                                                      
    -7.226999892        -1.033850801         9.287323038                
     0.000000000         0.000000000         0.000000000                
     0.000000000         0.000000000         0.000000000                
Au             480                                                      
    -7.226999892         1.029233241         11.35040708                
     0.000000000         0.000000000         0.000000000                
     0.000000000         0.000000000         0.000000000                
Au             481                                                      
     7.215600210        -1.033850801         11.35040708                
     0.000000000         0.000000000         0.000000000                
     0.000000000         0.000000000         0.000000000                
Au             482                                                      
     7.215600210         1.029233241         9.287323038                
     0.000000000         0.000000000         0.000000000                
     0.000000000         0.000000000         0.000000000                
Au             483                                                      
     9.278684252        -1.033850801         9.287323038                
     0.000000000         0.000000000         0.000000000                
     0.000000000         0.000000000         0.000000000                
Au             484                                                      
     9.278684252         1.029233241         11.35040708                
     0.000000000         0.000000000         0.000000000                
     0.000000000         0.000000000         0.000000000                
Au             485                                                      
    -9.290083934         3.092317282         11.35040708                
     0.000000000         0.000000000         0.000000000                
     0.000000000         0.000000000         0.000000000                
Au             486                                                      
    -9.290083934         5.155401324         9.287323038                
     0.000000000         0.000000000         0.000000000                
     0.000000000         0.000000000         0.000000000                
Au             487                                                      
    -7.226999892         3.092317282         9.287323038                
     0.000000000         0.000000000         0.000000000                
     0.000000000         0.000000000         0.000000000                
Au             488                                                      
    -7.226999892         5.155401324         11.35040708                
     0.000000000         0.000000000         0.000000000                
     0.000000000         0.000000000         0.000000000                
Au             489                                                      
     7.215600210         3.092317282         11.35040708                
     0.000000000         0.000000000         0.000000000                
     0.000000000         0.000000000         0.000000000                
Au             490                                                      
     7.215600210         5.155401324         9.287323038                
     0.000000000         0.000000000         0.000000000                
     0.000000000         0.000000000         0.000000000                
Au             491                                                      
     9.278684252         3.092317282         9.287323038                
     0.000000000         0.000000000         0.000000000                
     0.000000000         0.000000000         0.000000000                
Au             492                                                      
     9.278684252         5.155401324         11.35040708                
     0.000000000         0.000000000         0.000000000                
     0.000000000         0.000000000         0.000000000                
Au             493                                                      
    -9.290083934         7.218485365         11.35040708                
     0.000000000         0.000000000         0.000000000                
     0.000000000         0.000000000         0.000000000                
Au             494                                                      
    -9.290083934         9.282581218         9.287323038                
     0.000000000         0.000000000         0.000000000                
     0.000000000         0.000000000         0.000000000                
Au             495                                                      
    -7.226999892         7.218485365         9.287323038                
     0.000000000         0.000000000         0.000000000                
     0.000000000         0.000000000         0.000000000                
Au             496                                                      
    -7.226999892         9.282581218         11.35040708                
     0.000000000         0.000000000         0.000000000                
     0.000000000         0.000000000         0.000000000                
Au             497                                                      
    -5.163915851         7.218485365         11.35040708                
     0.000000000         0.000000000         0.000000000                
     0.000000000         0.000000000         0.000000000                
Au             498                                                      
    -5.163915851         9.282581218         9.287323038                
     0.000000000         0.000000000         0.000000000                
     0.000000000         0.000000000         0.000000000                
Au             499                                                      
    -3.099819997         7.218485365         9.287323038                
     0.000000000         0.000000000         0.000000000                
     0.000000000         0.000000000         0.000000000                
Au             500                                                      
    -3.099819997         9.282581218         11.35040708                
     0.000000000         0.000000000         0.000000000                
     0.000000000         0.000000000         0.000000000                
Au             501                                                      
    -1.036735956         7.218485365         11.35040708                
     0.000000000         0.000000000         0.000000000                
     0.000000000         0.000000000         0.000000000                
Au             502                                                      
    -1.036735956         9.282581218         9.287323038                
     0.000000000         0.000000000         0.000000000                
     0.000000000         0.000000000         0.000000000                
Au             503                                                      
     1.026348086         7.218485365         9.287323038                
     0.000000000         0.000000000         0.000000000                
     0.000000000         0.000000000         0.000000000                
Au             504                                                      
     1.026348086         9.282581218         11.35040708                
     0.000000000         0.000000000         0.000000000                
     0.000000000         0.000000000         0.000000000                
Au             505                                                      
     3.089432127         7.218485365         11.35040708                
     0.000000000         0.000000000         0.000000000                
     0.000000000         0.000000000         0.000000000                
Au             506                                                      
     3.089432127         9.282581218         9.287323038                
     0.000000000         0.000000000         0.000000000                
     0.000000000         0.000000000         0.000000000                
Au             507                                                      
     5.152516169         7.218485365         9.287323038                
     0.000000000         0.000000000         0.000000000                
     0.000000000         0.000000000         0.000000000                
Au             508                                                      
     5.152516169         9.282581218         11.35040708                
     0.000000000         0.000000000         0.000000000                
     0.000000000         0.000000000         0.000000000                
Au             509                                                      
     7.215600210         7.218485365         11.35040708                
     0.000000000         0.000000000         0.000000000                
     0.000000000         0.000000000         0.000000000                
Au             510                                                      
     7.215600210         9.282581218         9.287323038                
     0.000000000         0.000000000         0.000000000                
     0.000000000         0.000000000         0.000000000                
Au             511                                                      
     9.278684252         7.218485365         9.287323038                
     0.000000000         0.000000000         0.000000000                
     0.000000000         0.000000000         0.000000000                
Au             512                                                      
     9.278684252         9.282581218         11.35040708                
     0.000000000         0.000000000         0.000000000                
     0.000000000         0.000000000         0.000000000                
Au             513                                                      
    -9.290083934        -9.287198779         15.47758697                
     0.000000000         0.000000000         0.000000000                
     0.000000000         0.000000000         0.000000000                
Au             514                                                      
    -9.290083934        -7.224114737         13.41349112                
     0.000000000         0.000000000         0.000000000                
     0.000000000         0.000000000         0.000000000                
Au             515                                                      
    -7.226999892        -9.287198779         13.41349112                
     0.000000000         0.000000000         0.000000000                
     0.000000000         0.000000000         0.000000000                
Au             516                                                      
    -7.226999892        -7.224114737         15.47758697                
     0.000000000         0.000000000         0.000000000                
     0.000000000         0.000000000         0.000000000                
Au             517                                                      
    -5.163915851        -9.287198779         15.47758697                
     0.000000000         0.000000000         0.000000000                
     0.000000000         0.000000000         0.000000000                
Au             518                                                      
    -5.163915851        -7.224114737         13.41349112                
     0.000000000         0.000000000         0.000000000                
     0.000000000         0.000000000         0.000000000                
Au             519                                                      
    -3.099819997        -9.287198779         13.41349112                
     0.000000000         0.000000000         0.000000000                
     0.000000000         0.000000000         0.000000000                
Au             520                                                      
    -3.099819997        -7.224114737         15.47758697                
     0.000000000         0.000000000         0.000000000                
     0.000000000         0.000000000         0.000000000                
Au             521                                                      
    -1.036735956        -9.287198779         15.47758697                
     0.000000000         0.000000000         0.000000000                
     0.000000000         0.000000000         0.000000000                
Au             522                                                      
    -1.036735956        -7.224114737         13.41349112                
     0.000000000         0.000000000         0.000000000                
     0.000000000         0.000000000         0.000000000                
Au             523                                                      
     1.026348086        -9.287198779         13.41349112                
     0.000000000         0.000000000         0.000000000                
     0.000000000         0.000000000         0.000000000                
Au             524                                                      
     1.026348086        -7.224114737         15.47758697                
     0.000000000         0.000000000         0.000000000                
     0.000000000         0.000000000         0.000000000                
Au             525                                                      
     3.089432127        -9.287198779         15.47758697                
     0.000000000         0.000000000         0.000000000                
     0.000000000         0.000000000         0.000000000                
Au             526                                                      
     3.089432127        -7.224114737         13.41349112                
     0.000000000         0.000000000         0.000000000                
     0.000000000         0.000000000         0.000000000                
Au             527                                                      
     5.152516169        -9.287198779         13.41349112                
     0.000000000         0.000000000         0.000000000                
     0.000000000         0.000000000         0.000000000                
Au             528                                                      
     5.152516169        -7.224114737         15.47758697                
     0.000000000         0.000000000         0.000000000                
     0.000000000         0.000000000         0.000000000                
Au             529                                                      
     7.215600210        -9.287198779         15.47758697                
     0.000000000         0.000000000         0.000000000                
     0.000000000         0.000000000         0.000000000                
Au             530                                                      
     7.215600210        -7.224114737         13.41349112                
     0.000000000         0.000000000         0.000000000                
     0.000000000         0.000000000         0.000000000                
Au             531                                                      
     9.278684252        -9.287198779         13.41349112                
     0.000000000         0.000000000         0.000000000                
     0.000000000         0.000000000         0.000000000                
Au             532                                                      
     9.278684252        -7.224114737         15.47758697                
     0.000000000         0.000000000         0.000000000                
     0.000000000         0.000000000         0.000000000                
Au             533                                                      
    -9.290083934        -5.160018884         15.47758697                
     0.000000000         0.000000000         0.000000000                
     0.000000000         0.000000000         0.000000000                
Au             534                                                      
    -9.290083934        -3.096934843         13.41349112                
     0.000000000         0.000000000         0.000000000                
     0.000000000         0.000000000         0.000000000                
Au             535                                                      
    -7.226999892        -5.160018884         13.41349112                
     0.000000000         0.000000000         0.000000000                
     0.000000000         0.000000000         0.000000000                
Au             536                                                      
    -7.226999892        -3.096934843         15.47758697                
     0.000000000         0.000000000         0.000000000                
     0.000000000         0.000000000         0.000000000                
Au             537                                                      
     7.215600210        -5.160018884         15.47758697                
     0.000000000         0.000000000         0.000000000                
     0.000000000         0.000000000         0.000000000                
Au             538                                                      
     7.215600210        -3.096934843         13.41349112                
     0.000000000         0.000000000         0.000000000                
     0.000000000         0.000000000         0.000000000                
Au             539                                                      
     9.278684252        -5.160018884         13.41349112                
     0.000000000         0.000000000         0.000000000                
     0.000000000         0.000000000         0.000000000                
Au             540                                                      
     9.278684252        -3.096934843         15.47758697                
     0.000000000         0.000000000         0.000000000                
     0.000000000         0.000000000         0.000000000                
Au             541                                                      
    -9.290083934        -1.033850801         15.47758697                
     0.000000000         0.000000000         0.000000000                
     0.000000000         0.000000000         0.000000000                
Au             542                                                      
    -9.290083934         1.029233241         13.41349112                
     0.000000000         0.000000000         0.000000000                
     0.000000000         0.000000000         0.000000000                
Au             543                                                      
    -7.226999892        -1.033850801         13.41349112                
     0.000000000         0.000000000         0.000000000                
     0.000000000         0.000000000         0.000000000                
Au             544                                                      
    -7.226999892         1.029233241         15.47758697                
     0.000000000         0.000000000         0.000000000                
     0.000000000         0.000000000         0.000000000                
Au             545                                                      
     7.215600210        -1.033850801         15.47758697                
     0.000000000         0.000000000         0.000000000                
     0.000000000         0.000000000         0.000000000                
Au             546                                                      
     7.215600210         1.029233241         13.41349112                
     0.000000000         0.000000000         0.000000000                
     0.000000000         0.000000000         0.000000000                
Au             547                                                      
     9.278684252        -1.033850801         13.41349112                
     0.000000000         0.000000000         0.000000000                
     0.000000000         0.000000000         0.000000000                
Au             548                                                      
     9.278684252         1.029233241         15.47758697                
     0.000000000         0.000000000         0.000000000                
     0.000000000         0.000000000         0.000000000                
Au             549                                                      
    -9.290083934         3.092317282         15.47758697                
     0.000000000         0.000000000         0.000000000                
     0.000000000         0.000000000         0.000000000                
Au             550                                                      
    -9.290083934         5.155401324         13.41349112                
     0.000000000         0.000000000         0.000000000                
     0.000000000         0.000000000         0.000000000                
Au             551                                                      
    -7.226999892         3.092317282         13.41349112                
     0.000000000         0.000000000         0.000000000                
     0.000000000         0.000000000         0.000000000                
Au             552                                                      
    -7.226999892         5.155401324         15.47758697                
     0.000000000         0.000000000         0.000000000                
     0.000000000         0.000000000         0.000000000                
Au             553                                                      
     7.215600210         3.092317282         15.47758697                
     0.000000000         0.000000000         0.000000000                
     0.000000000         0.000000000         0.000000000                
Au             554                                                      
     7.215600210         5.155401324         13.41349112                
     0.000000000         0.000000000         0.000000000                
     0.000000000         0.000000000         0.000000000                
Au             555                                                      
     9.278684252         3.092317282         13.41349112                
     0.000000000         0.000000000         0.000000000                
     0.000000000         0.000000000         0.000000000                
Au             556                                                      
     9.278684252         5.155401324         15.47758697                
     0.000000000         0.000000000         0.000000000                
     0.000000000         0.000000000         0.000000000                
Au             557                                                      
    -9.290083934         7.218485365         15.47758697                
     0.000000000         0.000000000         0.000000000                
     0.000000000         0.000000000         0.000000000                
Au             558                                                      
    -9.290083934         9.282581218         13.41349112                
     0.000000000         0.000000000         0.000000000                
     0.000000000         0.000000000         0.000000000                
Au             559                                                      
    -7.226999892         7.218485365         13.41349112                
     0.000000000         0.000000000         0.000000000                
     0.000000000         0.000000000         0.000000000                
Au             560                                                      
    -7.226999892         9.282581218         15.47758697                
     0.000000000         0.000000000         0.000000000                
     0.000000000         0.000000000         0.000000000                
Au             561                                                      
    -5.163915851         7.218485365         15.47758697                
     0.000000000         0.000000000         0.000000000                
     0.000000000         0.000000000         0.000000000                
Au             562                                                      
    -5.163915851         9.282581218         13.41349112                
     0.000000000         0.000000000         0.000000000                
     0.000000000         0.000000000         0.000000000                
Au             563                                                      
    -3.099819997         7.218485365         13.41349112                
     0.000000000         0.000000000         0.000000000                
     0.000000000         0.000000000         0.000000000                
Au             564                                                      
    -3.099819997         9.282581218         15.47758697                
     0.000000000         0.000000000         0.000000000                
     0.000000000         0.000000000         0.000000000                
Au             565                                                      
    -1.036735956         7.218485365         15.47758697                
     0.000000000         0.000000000         0.000000000                
     0.000000000         0.000000000         0.000000000                
Au             566                                                      
    -1.036735956         9.282581218         13.41349112                
     0.000000000         0.000000000         0.000000000                
     0.000000000         0.000000000         0.000000000                
Au             567                                                      
     1.026348086         7.218485365         13.41349112                
     0.000000000         0.000000000         0.000000000                
     0.000000000         0.000000000         0.000000000                
Au             568                                                      
     1.026348086         9.282581218         15.47758697                
     0.000000000         0.000000000         0.000000000                
     0.000000000         0.000000000         0.000000000                
Au             569                                                      
     3.089432127         7.218485365         15.47758697                
     0.000000000         0.000000000         0.000000000                
     0.000000000         0.000000000         0.000000000                
Au             570                                                      
     3.089432127         9.282581218         13.41349112                
     0.000000000         0.000000000         0.000000000                
     0.000000000         0.000000000         0.000000000                
Au             571                                                      
     5.152516169         7.218485365         13.41349112                
     0.000000000         0.000000000         0.000000000                
     0.000000000         0.000000000         0.000000000                
Au             572                                                      
     5.152516169         9.282581218         15.47758697                
     0.000000000         0.000000000         0.000000000                
     0.000000000         0.000000000         0.000000000                
Au             573                                                      
     7.215600210         7.218485365         15.47758697                
     0.000000000         0.000000000         0.000000000                
     0.000000000         0.000000000         0.000000000                
Au             574                                                      
     7.215600210         9.282581218         13.41349112                
     0.000000000         0.000000000         0.000000000                
     0.000000000         0.000000000         0.000000000                
Au             575                                                      
     9.278684252         7.218485365         13.41349112                
     0.000000000         0.000000000         0.000000000                
     0.000000000         0.000000000         0.000000000                
Au             576                                                      
     9.278684252         9.282581218         15.47758697                
     0.000000000         0.000000000         0.000000000                
     0.000000000         0.000000000         0.000000000                
Au             577                                                      
    -9.290083934        -9.287198779         19.60375506                
     0.000000000         0.000000000         0.000000000                
     0.000000000         0.000000000         0.000000000                
Au             578                                                      
    -9.290083934        -7.224114737         17.54067102                
     0.000000000         0.000000000         0.000000000                
     0.000000000         0.000000000         0.000000000                
Au             579                                                      
    -7.226999892        -9.287198779         17.54067102                
     0.000000000         0.000000000         0.000000000                
     0.000000000         0.000000000         0.000000000                
Au             580                                                      
    -7.226999892        -7.224114737         19.60375506                
     0.000000000         0.000000000         0.000000000                
     0.000000000         0.000000000         0.000000000                
Au             581                                                      
    -5.163915851        -9.287198779         19.60375506                
     0.000000000         0.000000000         0.000000000                
     0.000000000         0.000000000         0.000000000                
Au             582                                                      
    -5.163915851        -7.224114737         17.54067102                
     0.000000000         0.000000000         0.000000000                
     0.000000000         0.000000000         0.000000000                
Au             583                                                      
    -3.099819997        -9.287198779         17.54067102                
     0.000000000         0.000000000         0.000000000                
     0.000000000         0.000000000         0.000000000                
Au             584                                                      
    -3.099819997        -7.224114737         19.60375506                
     0.000000000         0.000000000         0.000000000                
     0.000000000         0.000000000         0.000000000                
Au             585                                                      
    -1.036735956        -9.287198779         19.60375506                
     0.000000000         0.000000000         0.000000000                
     0.000000000         0.000000000         0.000000000                
Au             586                                                      
    -1.036735956        -7.224114737         17.54067102                
     0.000000000         0.000000000         0.000000000                
     0.000000000         0.000000000         0.000000000                
Au             587                                                      
     1.026348086        -9.287198779         17.54067102                
     0.000000000         0.000000000         0.000000000                
     0.000000000         0.000000000         0.000000000                
Au             588                                                      
     1.026348086        -7.224114737         19.60375506                
     0.000000000         0.000000000         0.000000000                
     0.000000000         0.000000000         0.000000000                
Au             589                                                      
     3.089432127        -9.287198779         19.60375506                
     0.000000000         0.000000000         0.000000000                
     0.000000000         0.000000000         0.000000000                
Au             590                                                      
     3.089432127        -7.224114737         17.54067102                
     0.000000000         0.000000000         0.000000000                
     0.000000000         0.000000000         0.000000000                
Au             591                                                      
     5.152516169        -9.287198779         17.54067102                
     0.000000000         0.000000000         0.000000000                
     0.000000000         0.000000000         0.000000000                
Au             592                                                      
     5.152516169        -7.224114737         19.60375506                
     0.000000000         0.000000000         0.000000000                
     0.000000000         0.000000000         0.000000000                
Au             593                                                      
     7.215600210        -9.287198779         19.60375506                
     0.000000000         0.000000000         0.000000000                
     0.000000000         0.000000000         0.000000000                
Au             594                                                      
     7.215600210        -7.224114737         17.54067102                
     0.000000000         0.000000000         0.000000000                
     0.000000000         0.000000000         0.000000000                
Au             595                                                      
     9.278684252        -9.287198779         17.54067102                
     0.000000000         0.000000000         0.000000000                
     0.000000000         0.000000000         0.000000000                
Au             596                                                      
     9.278684252        -7.224114737         19.60375506                
     0.000000000         0.000000000         0.000000000                
     0.000000000         0.000000000         0.000000000                
Au             597                                                      
    -9.290083934        -5.160018884         19.60375506                
     0.000000000         0.000000000         0.000000000                
     0.000000000         0.000000000         0.000000000                
Au             598                                                      
    -9.290083934        -3.096934843         17.54067102                
     0.000000000         0.000000000         0.000000000                
     0.000000000         0.000000000         0.000000000                
Au             599                                                      
    -7.226999892        -5.160018884         17.54067102                
     0.000000000         0.000000000         0.000000000                
     0.000000000         0.000000000         0.000000000                
Au             600                                                      
    -7.226999892        -3.096934843         19.60375506                
     0.000000000         0.000000000         0.000000000                
     0.000000000         0.000000000         0.000000000                
Au             601                                                      
     7.215600210        -5.160018884         19.60375506                
     0.000000000         0.000000000         0.000000000                
     0.000000000         0.000000000         0.000000000                
Au             602                                                      
     7.215600210        -3.096934843         17.54067102                
     0.000000000         0.000000000         0.000000000                
     0.000000000         0.000000000         0.000000000                
Au             603                                                      
     9.278684252        -5.160018884         17.54067102                
     0.000000000         0.000000000         0.000000000                
     0.000000000         0.000000000         0.000000000                
Au             604                                                      
     9.278684252        -3.096934843         19.60375506                
     0.000000000         0.000000000         0.000000000                
     0.000000000         0.000000000         0.000000000                
Au             605                                                      
    -9.290083934        -1.033850801         19.60375506                
     0.000000000         0.000000000         0.000000000                
     0.000000000         0.000000000         0.000000000                
Au             606                                                      
    -9.290083934         1.029233241         17.54067102                
     0.000000000         0.000000000         0.000000000                
     0.000000000         0.000000000         0.000000000                
Au             607                                                      
    -7.226999892        -1.033850801         17.54067102                
     0.000000000         0.000000000         0.000000000                
     0.000000000         0.000000000         0.000000000                
Au             608                                                      
    -7.226999892         1.029233241         19.60375506                
     0.000000000         0.000000000         0.000000000                
     0.000000000         0.000000000         0.000000000                
Au             609                                                      
     7.215600210        -1.033850801         19.60375506                
     0.000000000         0.000000000         0.000000000                
     0.000000000         0.000000000         0.000000000                
Au             610                                                      
     7.215600210         1.029233241         17.54067102                
     0.000000000         0.000000000         0.000000000                
     0.000000000         0.000000000         0.000000000                
Au             611                                                      
     9.278684252        -1.033850801         17.54067102                
     0.000000000         0.000000000         0.000000000                
     0.000000000         0.000000000         0.000000000                
Au             612                                                      
     9.278684252         1.029233241         19.60375506                
     0.000000000         0.000000000         0.000000000                
     0.000000000         0.000000000         0.000000000                
Au             613                                                      
    -9.290083934         3.092317282         19.60375506                
     0.000000000         0.000000000         0.000000000                
     0.000000000         0.000000000         0.000000000                
Au             614                                                      
    -9.290083934         5.155401324         17.54067102                
     0.000000000         0.000000000         0.000000000                
     0.000000000         0.000000000         0.000000000                
Au             615                                                      
    -7.226999892         3.092317282         17.54067102                
     0.000000000         0.000000000         0.000000000                
     0.000000000         0.000000000         0.000000000                
Au             616                                                      
    -7.226999892         5.155401324         19.60375506                
     0.000000000         0.000000000         0.000000000                
     0.000000000         0.000000000         0.000000000                
Au             617                                                      
     7.215600210         3.092317282         19.60375506                
     0.000000000         0.000000000         0.000000000                
     0.000000000         0.000000000         0.000000000                
Au             618                                                      
     7.215600210         5.155401324         17.54067102                
     0.000000000         0.000000000         0.000000000                
     0.000000000         0.000000000         0.000000000                
Au             619                                                      
     9.278684252         3.092317282         17.54067102                
     0.000000000         0.000000000         0.000000000                
     0.000000000         0.000000000         0.000000000                
Au             620                                                      
     9.278684252         5.155401324         19.60375506                
     0.000000000         0.000000000         0.000000000                
     0.000000000         0.000000000         0.000000000                
Au             621                                                      
    -9.290083934         7.218485365         19.60375506                
     0.000000000         0.000000000         0.000000000                
     0.000000000         0.000000000         0.000000000                
Au             622                                                      
    -9.290083934         9.282581218         17.54067102                
     0.000000000         0.000000000         0.000000000                
     0.000000000         0.000000000         0.000000000                
Au             623                                                      
    -7.226999892         7.218485365         17.54067102                
     0.000000000         0.000000000         0.000000000                
     0.000000000         0.000000000         0.000000000                
Au             624                                                      
    -7.226999892         9.282581218         19.60375506                
     0.000000000         0.000000000         0.000000000                
     0.000000000         0.000000000         0.000000000                
Au             625                                                      
    -5.163915851         7.218485365         19.60375506                
     0.000000000         0.000000000         0.000000000                
     0.000000000         0.000000000         0.000000000                
Au             626                                                      
    -5.163915851         9.282581218         17.54067102                
     0.000000000         0.000000000         0.000000000                
     0.000000000         0.000000000         0.000000000                
Au             627                                                      
    -3.099819997         7.218485365         17.54067102                
     0.000000000         0.000000000         0.000000000                
     0.000000000         0.000000000         0.000000000                
Au             628                                                      
    -3.099819997         9.282581218         19.60375506                
     0.000000000         0.000000000         0.000000000                
     0.000000000         0.000000000         0.000000000                
Au             629                                                      
    -1.036735956         7.218485365         19.60375506                
     0.000000000         0.000000000         0.000000000                
     0.000000000         0.000000000         0.000000000                
Au             630                                                      
    -1.036735956         9.282581218         17.54067102                
     0.000000000         0.000000000         0.000000000                
     0.000000000         0.000000000         0.000000000                
Au             631                                                      
     1.026348086         7.218485365         17.54067102                
     0.000000000         0.000000000         0.000000000                
     0.000000000         0.000000000         0.000000000                
Au             632                                                      
     1.026348086         9.282581218         19.60375506                
     0.000000000         0.000000000         0.000000000                
     0.000000000         0.000000000         0.000000000                
Au             633                                                      
     3.089432127         7.218485365         19.60375506                
     0.000000000         0.000000000         0.000000000                
     0.000000000         0.000000000         0.000000000                
Au             634                                                      
     3.089432127         9.282581218         17.54067102                
     0.000000000         0.000000000         0.000000000                
     0.000000000         0.000000000         0.000000000                
Au             635                                                      
     5.152516169         7.218485365         17.54067102                
     0.000000000         0.000000000         0.000000000                
     0.000000000         0.000000000         0.000000000                
Au             636                                                      
     5.152516169         9.282581218         19.60375506                
     0.000000000         0.000000000         0.000000000                
     0.000000000         0.000000000         0.000000000                
Au             637                                                      
     7.215600210         7.218485365         19.60375506                
     0.000000000         0.000000000         0.000000000                
     0.000000000         0.000000000         0.000000000                
Au             638                                                      
     7.215600210         9.282581218         17.54067102                
     0.000000000         0.000000000         0.000000000                
     0.000000000         0.000000000         0.000000000                
Au             639                                                      
     9.278684252         7.218485365         17.54067102                
     0.000000000         0.000000000         0.000000000                
     0.000000000         0.000000000         0.000000000                
Au             640                                                      
     9.278684252         9.282581218         19.60375506                
     0.000000000         0.000000000         0.000000000                
     0.000000000         0.000000000         0.000000000                
O              641                                                      
    -18.66014178         8.392414048         47.79491140                
   -0.5870894217        -1.282446966        0.7486954812                
    -7059.754511        -1885.287833        -2825.257111                
H              642                                                      
    -19.28485793         8.595636123         48.56853037                
     21.85528784        -23.84748617         2.709652596                
    -3262.635126        -685.3326768         5556.213134                
H              643                                                      
    -17.77705070         8.714328588         48.13043139                
    0.2938682171        -4.012402265        -17.01181633                
     12702.39235         1510.436401         1352.592657                
O              644                                                      
     18.70830006        -9.987262514        -35.85447205                
     3.307756453        -4.274576805        -3.032984055                
    -20284.38506         23191.58330         3528.894538                
H              645                                                      
     19.40504632        -10.68308581        -35.88283569                
     16.39771456        -11.77704328        -14.28455950                
     13719.88286        -15636.72355        -4734.424734                
H              646                                                      
     18.59023552        -9.414786587        -36.71262322                
    -6.053266110        -12.37106156        -8.124318306                
     4932.900089        -4718.894876         883.3318036                
O              647                                                      
    -7.386863943        -26.73372679        -52.11456555                
   -0.1388824002        -5.868086183        -5.588061194                
    -12041.26197         29241.03296        -12922.35652                
H              648                                                      
    -6.794553663         26.78841427        -51.70630142                
    -3.015385401         14.75434454        -7.533270221                
     17986.00572        -22937.34483         15282.47417                
H              649                                                      
    -8.255213401         26.93952721        -52.39886509                
    -14.04873808         8.356340305        -2.511391833                
    -5981.617971        -5975.635457        -173.3222716                
O              650                                                      
    -22.64175262         13.05770898        -48.68612675                
     4.889023742         1.545235900        -2.120868528                
    -4029.426477         4982.050160        -1812.404394                
H              651                                                      
    -22.29321489         12.45281130        -49.40920235                
    -19.90387041         15.70146205         10.91845837                
     2600.114133        -2841.986491        -5998.661990                
H              652                                                      
    -22.64445908         14.05455448        -49.00041999                
    -7.517856506         28.68011383        -10.16408515                
    -536.6573030        -3385.747645         2388.227676                
O              653                                                      
    -7.290287595        -13.91970208        -46.72076991                
    -3.303552361        -6.372742780         1.202695115                
     3734.765227        -5487.941233        -5134.180699                
H              654                                                      
    -6.934126691        -14.60632687        -47.41552000                
     7.959179100         3.433707553         20.39381928                
    -4217.430906         5626.534469        -2078.916500                
H              655                                                      
    -6.840662013        -14.22229502        -45.87251310                
    -24.04187345         42.56754100         8.778288077                
     1789.621414         1474.489501         7479.696546                
O              656                                                      
     12.11260871         10.39878817        -36.75728058                
     4.613463349        -1.952332620        0.8349870609                
     2810.186098         8156.817043         18319.05666                
H              657                                                      
     12.60140322         9.555852658        -36.50655106                
    -6.941180000         7.132868732        -5.178112631                
     2687.896901        -5876.882109        -1305.806859                
H              658                                                      
     11.70709260         10.32702554        -37.66928347                
    -27.13839781        -8.268522101         37.14250928                
    -5527.655833        -3912.584412        -14249.39627                
O              659                                                      
    -8.179312933         12.81445421        -44.30005024                
    -4.306756078        -2.284878004        0.8056142348                
     8875.008704        -2691.468874        -20026.46971                
H              660                                                      
    -7.917053920         12.05953675        -43.67081811                
     10.52330521         12.16047671         6.813771875                
    -92.87912211        -2156.027225         10672.67278                
H              661                                                      
    -8.856028203         13.46767108        -43.98582914                
     6.787098266        -16.16288973         6.244618734                
    -10461.31653         9209.536438         9677.533423                
O              662                                                      
    -26.11770186         7.329794297         17.07485444                
     1.091498716        0.1846850444         6.160366394                
     1882.367380         11849.67846        -1113.265796                
H              663                                                      
    -26.67870327         8.214138718         17.01214089                
    0.6618212925         8.080516625         18.08806866                
    -204.1640704        -8087.371564        -1750.602716                
H              664                                                      
    -25.23446200         7.697926898         17.46659643                
    -6.092129082        -12.30257412        -13.08973593                
     744.3225916        -2408.255548         1231.080853                
O              665                                                      
     3.382652328         1.730978825        -48.28263031                
    -6.299659530         9.596830413       -0.7311394621                
    -6589.590764         17155.75360         9661.626580                
H              666                                                      
     3.891225723        0.8980931248        -48.08635016                
    -4.560020116         16.42221814        -4.396134534                
     7313.118789        -15165.13988        -3236.450986                
H              667                                                      
     2.957252043         1.841270461        -49.20142380                
     1.088381946        -3.068840049        -16.20909130                
     772.1072925        -2160.542714        -6168.636334                
O              668                                                      
    -6.838272381        -1.946962589         45.79397252                
     2.643010028        0.7557490455E-02     2.603191194                
     14609.56048         17666.09686         2814.223037                
H              669                                                      
    -6.220372003        -1.398979186         46.45288410                
     28.49515281         16.06194045        -4.557189343                
    -9596.682221        -10255.94477        -9608.250465                
H              670                                                      
    -7.409150422        -2.588506691         46.31993406                
    -17.61810537         11.97329416        -2.533713659                
    -2628.216736        -9010.395510         4835.529756                
O              671                                                      
     15.07420067         15.93727188         48.56812643                
    -6.454864305        -7.154149277         5.962413314                
    -4304.276137        -7828.490994         2132.813869                
H              672                                                      
     14.76603809         15.20500821         49.26361764                
    0.9329132450         2.892746867         1.323680578                
     3820.123341         5250.155376        -3938.695768                
H              673                                                      
     16.03869327         15.74696784         48.26270448                
     12.61443694         2.973843812         9.947049717                
     338.6313567        -14.34440539        -593.4513199                
O              674                                                      
     3.216966989        -25.24625031         42.13569086                
     3.608330284        -4.242192009         5.058738856                
    -6241.287835        -9491.109163        -4338.852015                
H              675                                                      
     3.094360884        -24.22674467         42.12044155                
     38.22846373        -7.929697441         7.320132980                
     5989.271516         1367.555214         4802.370132                
H              676                                                      
     4.067388825        -25.62244098         42.58016926                
    -34.39095994        -18.90200732       -0.5047519739                
     868.6523212         7172.889330        -1219.698371                
O              677                                                      
    -16.04703293       -0.1338830376         40.11485011                
    -7.191673939         7.647243259         6.546903320                
     1887.260518         1928.645426        -1902.556704                
H              678                                                      
    -16.35235615        0.2159796195         41.05237207                
     24.83783770         24.00045555        -8.658009922                
    -1252.800815        -4512.473805         269.3912202                
H              679                                                      
    -15.36112464        0.5512803232         39.81839176                
     34.89767318         1.992811963         1.229548163                
     2082.186411         919.4700991        -2060.633561                
O              680                                                      
    -5.587836329        -9.441203667         53.86426368                
     8.722454067        0.4514659536         1.290643704                
    -8593.071802         10129.88179        -1053.145395                
H              681                                                      
    -5.462497208        -8.790904165        -53.10599566                
     18.16429398        -26.12350755        -9.644237843                
    -192.5932418         959.5482678        -388.2882568                
H              682                                                      
    -4.962032354        -10.21029492        -53.79112088                
     10.85508817        -27.34443943         3.424310256                
     9232.098864        -7250.500789         2333.729764                
O              683                                                      
     21.87074871       -0.3430111615         9.505021016                
    -1.720655390       -0.3955219214         1.537285454                
     1302.010151         8735.943761        -6813.433500                
H              684                                                      
     21.16678652       -0.8335844451         8.977618029                
    -9.949215152         9.645394185        -5.965605005                
    -3290.720098        -2402.293318        -1124.760939                
H              685                                                      
     22.12133884       -0.8235865956         10.37671948                
     6.197727789         6.350874207        -17.21500139                
     2171.186360        -2391.241335         4801.977085                
O              686                                                      
    -19.30138921        -1.880856546         19.31389474                
     1.745817241       -0.3894217952         2.997502738                
     6644.745463         4010.933036        -671.8005918                
H              687                                                      
    -19.36957373        -2.268734594         20.26014234                
     8.341193557        -6.112650707         17.82123103                
    -6891.777379        -4344.352462         4598.618489                
H              688                                                      
    -18.32910649        -1.598780354         19.29124262                
     14.01942678         13.33171988         23.49504275                
     2939.044924         2927.791237        -3607.113096                
O              689                                                      
    -22.65846097        -19.20626540         17.65000281                
    0.4475076242        -2.096752900        -3.839709665                
    -781.7178377        -341.0735068        -3222.697018                
H              690                                                      
    -23.20367438        -18.68793947         18.35832932                
    -2.854840479        -26.65546134        -16.29681468                
    -1579.733601        -412.5162039        -712.9702609                
H              691                                                      
    -23.25184141        -19.87861586         17.12085536                
     14.83855985         16.26203442         2.964583344                
    -2248.462129         1659.322425         4819.700953                
O              692                                                      
     26.61873523         4.001510670        -47.21063365                
    -3.884518388         5.136871102        -4.811941950                
     5076.474758         13040.32575        -3931.586005                
H              693                                                      
     26.41232999         3.019429242        -47.06124307                
    -22.08059259         34.22623051        -5.331907251                
    -6088.929034        -9923.233970         3481.966493                
H              694                                                      
    -26.52791536         4.088117716        -47.46200922                
    -12.74765407        -14.49398412         18.51633942                
     2603.763776         2292.175763        -2348.724743                
O              695                                                      
     10.41821109        -22.42984982        -29.33687455                
    -3.703159481         2.842987542        -3.025548000                
    -1150.486401         5607.905885        -6390.525645                
H              696                                                      
     11.21968679        -23.02710852        -29.10079366                
    -4.886579843         19.44456839         22.86189952                
     1899.721894        -4361.305090        -684.7678428                
H              697                                                      
     9.901797672        -22.24263661        -28.49555334                
    -2.364278009         8.275205912         22.85917212                
    -2397.831929         922.7417125         5167.155738                
O              698                                                      
     6.290844071        -21.80570574        -28.07323328                
   -0.3079247448        -1.079311646        -7.175894082                
     20671.98493         1599.115569        -15412.43519                
H              699                                                      
     5.493721464        -22.36635769        -28.19897619                
     10.48949803         8.171397358        -11.73006020                
    -15731.63158        -8742.879079         462.1933190                
H              700                                                      
     6.881861642        -22.02239139        -28.93369931                
     5.683252046         9.548124299         6.930357208                
    -6094.106668         2927.861203         12538.80460                
O              701                                                      
     14.41627527        -26.17129129        -26.66400261                
    -2.992604076        -5.223021571       -0.7570321433                
    -1494.904935         7632.878624         6891.931582                
H              702                                                      
     14.25171655        -25.43859215        -25.94064455                
     15.25730918         18.29189441         12.40959667                
     1031.378300        -2557.965179        -5753.646695                
H              703                                                      
     13.61614655        -26.79976123        -26.56937380                
     2.809601270        -30.49390733         16.84882542                
     2744.980660        -3082.340809        -1982.917733                
O              704                                                      
     26.86795533        -10.98484527         20.12906597                
   -0.5292578378         4.517617598        -2.848556043                
    -3677.256420         2955.955837        -654.6302384                
H              705                                                      
    -26.78374830        -10.98019180         21.04206026                
     10.78507306        -1.182558062        -13.63211967                
     2544.380108        -881.7037075         861.5162239                
H              706                                                      
     26.06754858        -10.32727920         20.24837091                
    -8.916119928        -10.20171986        -9.685938314                
     1843.142950        -2411.480963        -1497.656505                
O              707                                                      
    -26.56846548        -20.29619367        -38.56613945                
    -2.647073904         4.973337936        0.3271224311                
    -2688.365781        -9149.601246         1203.137787                
H              708                                                      
    -25.58096308        -20.10461631        -38.57112016                
     2.038186364        0.2125992659         21.02619878                
     9813.676403         1110.640332        -935.8180404                
H              709                                                      
    -27.05087885        -19.42461127        -38.34794179                
     16.76632228        -11.36614460        -6.562761582                
    -3762.597268         7711.694236        -838.1009020                
O              710                                                      
    -22.15334231         20.29117968        -27.02498277                
    -1.230251871        0.7577954410        -4.775126033                
     12804.99113         23137.78389        -2813.458564                
H              711                                                      
    -23.14698192         20.38680521        -27.21203079                
     18.27178541         22.14788321        -5.863454637                
    -5156.543154        -1676.968408         1423.168408                
H              712                                                      
    -21.75107418         21.28429932        -26.83989555                
    -10.27864047         1.156770346         4.126552401                
    -7383.518487        -19648.59859        -1095.083816                
O              713                                                      
     11.18859069        -10.98527351         2.765269154                
     11.03079569        -7.533699782        -3.626632784                
    -3530.074723         8142.644983         2541.337744                
H              714                                                      
     11.32617161        -11.02623304         1.764196633                
     13.97872796         28.10612281         12.29683604                
    -2018.165871        -1549.519135        -5061.271536                
H              715                                                      
     10.30388087        -11.42711753         3.056229677                
    -8.316444733        -14.44324077         4.621697266                
    -2440.738166        -2231.371191        -1395.922114                
O              716                                                      
     10.22967494        -4.907264687         29.41639339                
     1.721730526        -13.13807217         1.800570966                
     3556.412787        -8222.142047         11820.66320                
H              717                                                      
     9.608851452        -4.690720726         28.64366059                
     3.702211307        -9.220521406        -19.89278022                
    -6245.488270        -1768.841180        -7927.644843                
H              718                                                      
     10.20197539        -5.963324144         29.54939965                
     23.48414613         4.159216331        -14.95880058                
    -1265.532468         9661.654152        -4206.052433                
O              719                                                      
     2.043432314         25.95550339        -24.86077332                
     1.571930144         2.365312313       -0.5103145989                
     5770.904897         934.7542865        -2351.403123                
H              720                                                      
     1.628736713         25.72207868        -23.95001976                
    -12.71451170        -12.00658847        -22.77773487                
    -2341.982185        -558.2118059        -1710.504442                
H              721                                                      
     1.334420326         26.08583982        -25.57195377                
     12.23157026         7.890873823        -14.98121401                
    -2883.937297         1184.931630         584.9989657                
O              722                                                      
     17.30518441         6.724614978         49.46578084                
   -0.9737229458        -6.412254647       -0.9128564526                
     999.8112039        -4810.883097        -4196.099323                
H              723                                                      
     16.66500666         7.189420240         50.09588193                
    -6.220651963        -11.44016510        -10.47317119                
    -1950.765991         2800.751171         4275.505696                
H              724                                                      
     17.54590269         7.332495478         48.66535433                
     20.21428531        -21.56251844         27.18220329                
     901.9106067         2047.569727         2943.976728                
O              725                                                      
     4.444414657        -22.29471685         39.92133107                
     1.129950166       -0.2328562416         5.639376882                
     9357.399077        -8138.743897         4053.178916                
H              726                                                      
     4.163637540        -22.16871124         40.89906231                
    -3.010432546        -30.06850356         2.156035943                
    -3174.034125         614.5110477         2001.404439                
H              727                                                      
     3.749502786        -21.90102874         39.30377770                
    -30.46761543        -20.91809385         10.63676809                
    -5564.777642         6148.380166        -5976.387018                
O              728                                                      
    -23.80242210         1.031475161         10.82065807                
   -0.5343730183         2.035648950         4.275265520                
     5523.068780         8353.600115         8248.229224                
H              729                                                      
    -23.61806021        0.5005715615         9.991085944                
     17.30612780         12.16053097        -14.69608268                
     1181.249370        -4768.423922        -8521.332038                
H              730                                                      
    -23.01736584         1.717471148         10.89642319                
    -13.03402424         23.75320062        -26.07238499                
    -6263.030117        -2662.926204        -2739.124114                
O              731                                                      
     15.06188426        -1.348446303        -46.31882829                
    -1.781769469        -1.951581701        -2.286480182                
     13107.66642         14333.70088        -11884.57410                
H              732                                                      
     15.74439751       -0.5515275347        -46.54802062                
     3.987290032         4.499235359         9.061086708                
    -12421.06309        -11454.28519         2943.567703                
H              733                                                      
     15.14913600        -1.487455432        -45.31338523                
    -16.18075103        -8.105690067        0.7755299242                
    -1984.184330        -5343.690226         6042.142223                
O              734                                                      
    -18.32434754        -4.172534804         53.70419990                
    -1.161033448        0.3433438888E-01    -1.237285792                
    -12477.50122         12294.75105        -13838.08897                
H              735                                                      
    -18.04977976        -3.469127819        -53.38486642                
     13.24162885         5.186059979         1.395312688                
     3465.510831         7712.322564         7501.924760                
H              736                                                      
    -17.89249454        -4.985798075        -53.64563190                
    -5.859550415        -6.101858099         33.65494382                
     8081.881882        -13772.82476         3804.039303                
O              737                                                      
    -21.33637311         20.54518417        -3.541497889                
   -0.5229773403E-03    -5.061063845        -1.602907782                
     8803.895916        -4290.210327        -6190.804456                
H              738                                                      
    -21.87728527         21.21428366        -2.994570333                
     10.86882803         31.52728734        -17.96531931                
    -1809.742689         1244.898431         7091.286673                
H              739                                                      
    -20.39068481         20.33489866        -3.145466422                
     10.34537235        -6.792178057         7.709841954                
    -7384.209235        -267.4516825         3467.723203                
O              740                                                      
    -22.67984069        -8.980833952        -21.99609717                
     10.85608344       -0.8211041538         2.214177926                
    -4672.442090         2647.175094        -9789.928907                
H              741                                                      
    -22.82480426        -9.241759743        -23.00703148                
    -27.90995390         14.89663497         29.44934240                
     1828.937258        -614.9399977         7572.821577                
H              742                                                      
    -23.40257595        -8.285064548        -21.81746409                
    0.1028027540         9.664819089         14.42552825                
     527.1903051        -728.2144508         1664.687959                
O              743                                                      
     10.95566483        -22.30750118         18.47760420                
    0.3549153102         4.047842003         1.953278680                
     17122.70154        -5132.757091         3045.430031                
H              744                                                      
     10.17496758        -22.37294029         17.82900710                
    -2.413872094         3.717085513         5.123246455                
    -9389.988027        -1502.292591        -6792.535951                
H              745                                                      
     11.75930437        -22.84685269         18.05368275                
     29.37816808         5.909597821        -19.33265113                
    -4851.681620         4869.654837         4261.470134                
O              746                                                      
     18.04348863         24.61917377         12.05755441                
    -2.586232418        -1.487647868         5.883576324                
     11548.64354        -16750.30164        -319.6793585                
H              747                                                      
     17.64253743         25.52413975         12.08750397                
     21.49113765        -7.382490763       -0.9078653168                
    -830.6038189         18361.05979        -493.1158972                
H              748                                                      
     19.09927231         24.60982593         11.99041097                
    -1.513389820         5.839524217        -1.788431240                
    -9416.315198         4755.245257         753.1114729                
O              749                                                      
     15.46551190        -22.90983964         41.94216691                
     4.536134192        -3.874976886        -1.680120967                
    -3328.561066         218.7487878        -3026.843733                
H              750                                                      
     15.61324345        -22.30010846         42.75995437                
     19.42129411         23.14238471        -4.780060356                
     2714.922074         3690.652055        -2665.827235                
H              751                                                      
     15.63196530        -23.84459170         42.29349583                
     6.678798957         10.56469176        -2.513237272                
     2393.065455        -5515.101173         1207.572707                
O              752                                                      
    -16.93008534        -14.11453385        -18.98407458                
     2.919207961       -0.3033976047         6.244700953                
    -16088.19993         1714.179936         2631.313748                
H              753                                                      
    -17.69391266        -14.54313162        -18.41107670                
    -9.755612598        -12.51086809         18.17808454                
     8438.376094         1225.165601        -4849.135875                
H              754                                                      
    -17.36170711        -13.23144077        -19.32630249                
     2.396338785        -14.14257291         13.10859182                
     8098.292035        -2638.787273         1519.084399                
O              755                                                      
    -3.959009386        -26.04236277        -21.75278413                
     2.294651065         1.483118733         2.339842176                
     11702.09920        -15182.66899        -8283.187151                
H              756                                                      
    -3.759893463        -27.01072873        -22.12893751                
    -9.411720455         14.75464465        -7.317247926                
    -7700.558876         10438.24579         4779.881481                
H              757                                                      
    -2.984455090        -25.66255284        -21.77095568                
   -0.1519522405         21.37103625         7.026446438                
    -5869.159783         3294.491849         1895.630841                
O              758                                                      
     10.50723921        -22.17304253        -5.655282457                
    -1.872894893        0.6235953498       -0.9036753367                
     126.4901716        -2381.046237         5002.247641                
H              759                                                      
     10.00628403        -21.29690221        -5.628158463                
    -40.52776342        -18.57626977        -7.372714147                
    -4844.815059         5293.798468        -4997.023056                
H              760                                                      
     10.49585816        -22.45007172        -4.666653588                
     27.23545187         7.615571924        -7.259709064                
     1992.772144        -3285.119932        -168.7609458                
O              761                                                      
     6.893551828        -8.119028923        -27.68940613                
    -2.338954116         2.377642665        -2.605765439                
     1853.800353        -11870.70637         4264.256803                
H              762                                                      
     6.979063457        -8.343293048        -28.70856005                
    -1.975430779        -12.35861585        -18.59825744                
    -2743.875756         3177.781304         6208.129031                
H              763                                                      
     6.905732462        -8.988664028        -27.09817604                
    0.5736513575        -11.18938334         6.018356707                
     1128.530548         7526.576726        -7615.275099                
O              764                                                      
    -1.366857913        -7.353965228        -23.22539296                
    -2.292967870        -2.458060907        -5.851872373                
    -7303.563758         2730.532809         435.5485710                
H              765                                                      
    -2.132009012        -7.988010802        -23.46481183                
     2.857459284        -6.825666953       -0.3367013963                
    -244.7024652        -4291.032577        -1218.684381                
H              766                                                      
    -1.883691915        -6.527189607        -22.86392717                
    -4.107712425        -6.131299261       -0.2219649920                
     5691.500698        -2225.560473         1900.811433                
O              767                                                      
     18.22631069        -23.87909975         36.56770765                
    0.7978251054         3.014885805        -4.385286337                
    -6117.480421        -741.4193957        -3246.423065                
H              768                                                      
     17.25395674        -23.84919229         36.21899981                
    -20.22449905         33.41628078         19.11156443                
     8351.213978         128.3749936         2528.513352                
H              769                                                      
     18.85420913        -23.21308948         36.06761557                
    -13.56376019        -23.04631402         1.605445700                
    -4120.406159        -2003.174893         1829.416461                
O              770                                                      
    -6.732071131        -14.67761276         4.365558122                
     3.479968481         4.034682650        -1.031305919                
    -5299.656693        -23609.05427        -9501.246533                
H              771                                                      
    -6.549090131        -13.77808255         4.728013771                
     10.45154061         2.101640803        -8.620252733                
     5429.077535         18897.35916         7977.278033                
H              772                                                      
    -6.143705779        -14.90148386         3.549712530                
    -11.42848798         20.20424918        -16.06873595                
     2042.506400         3689.852253        -678.0511615                
O              773                                                      
     19.07141031         2.624883095        -32.36442186                
     3.428615440        -1.652822671        0.5946305307                
    -1175.122810        -4571.531485        -7998.803826                
H              774                                                      
     18.46908380         2.881471058        -31.60084054                
     12.38724862         2.211203885        -2.518485575                
    -3697.544062         3750.928876         8216.689625                
H              775                                                      
     18.65189320         1.767205852        -32.74390218                
    -25.66920961         9.033488263        -9.894163249                
     3639.744745         763.9938519        -785.5620019                
O              776                                                      
     14.18546953         25.58959335         19.32738418                
    0.3992238548        -2.091760352         1.672083141                
    -16608.42492        -26951.25652        -1315.883641                
H              777                                                      
     14.96395552         26.02655411         19.82080493                
   -0.7587294494E-01     5.666992475        -11.91119488                
     7735.145444         4495.041122         3321.796793                
H              778                                                      
     14.04682742         24.57535497         19.68843863                
     3.569737597         20.66314033        -3.884730398                
     3724.503528         19092.42749        -6352.429918                
O              779                                                      
     10.84141224        -26.44029047         18.42477736                
    -3.556891189         5.965097523         3.614230104                
    -5581.728267        -895.5682285        -3943.547124                
H              780                                                      
     10.19769393        -26.17760983         17.60052358                
     11.87947444         6.933426575         16.82419627                
     7316.210013        -10866.20199         15512.81557                
H              781                                                      
     10.77623179         26.75924712         18.94152272                
    0.5439514243         13.14141781         10.86105913                
    -3715.987074         10303.83919        -13076.11312                
O              782                                                      
    -7.647220334         6.397931471         39.29364531                
     1.276840929         1.474696706       -0.5284897689E-01            
    -15388.09924        -3448.306836        -7142.861878                
H              783                                                      
    -8.131592550         6.320177305         40.22608147                
     13.47515657        -2.677526698        -1.963314641                
     4847.189111         3967.300865        -7363.878208                
H              784                                                      
    -8.343833935         6.458507657         38.48504202                
     22.39962810         7.783778540        -4.551228893                
     10776.16251         1310.915654         14149.20292                
O              785                                                      
    -11.80168134         16.15718998        -12.51781205                
    0.5251802123        -3.476957766         6.707891644                
     2670.625961        -14432.91970         3675.758681                
H              786                                                      
    -12.07116518         15.22471828        -12.08408907                
    -1.950583022        -21.10979922         14.81193679                
     3327.947313         11451.03693        -5185.501990                
H              787                                                      
    -12.27087353         16.87810977        -11.95412973                
    -5.381558081         3.097603189        -7.721379605                
    -3645.906929        -191.5940557        -795.4290568                
O              788                                                      
    -25.17701714         14.00579423         14.67630399                
     9.241012279         2.167127969         2.144288069                
    -3383.200744         16001.89878         5416.533365                
H              789                                                      
    -25.04116552         13.02336062         14.67902296                
    -9.774001083        -7.628855546         4.498158074                
     1644.721159        -15234.10438        -3508.718398                
H              790                                                      
    -24.21697415         14.37068141         14.75945926                
     21.10944890        -28.94238712         9.985439344                
     1813.913347         1666.636305        -1492.268472                
O              791                                                      
    -22.01541371         9.511958737        -10.67267850                
    -4.216510263        -7.284894509         9.254720341                
     4341.842432        -5720.636894         3234.378822                
H              792                                                      
    -21.75888971         10.43766121        -10.28334785                
    -19.60537910         18.85534473         7.937681115                
    -1055.101051        -2457.047685        -1334.176068                
H              793                                                      
    -21.79903447         8.807967814        -9.931759526                
    -3.489661727        -16.23041264         9.237418314                
    -1977.722981         6789.054638        -2615.515094                
O              794                                                      
     19.43820807         22.77974800         22.38932686                
    -4.478449319        -2.647757912        -2.707054210                
     860.8488867        -4893.969852        -7200.692646                
H              795                                                      
     19.15836659         23.36089078         21.58618959                
    -15.84930950         10.01546202        -22.70862640                
    -1133.246494        -514.4309184        -412.4393395                
H              796                                                      
     19.70860750         23.40020416         23.13261143                
    -1.542390978         25.57946951        -24.51969125                
     2232.115440         8001.835218         7923.199850                
O              797                                                      
    -5.492015819         6.976339827         49.81313814                
    -4.618893722        -5.790057209        -5.182201677                
    -7027.200041        -5857.791501         5933.680813                
H              798                                                      
    -4.518386398         7.206283144         49.74946798                
    -1.718001486         12.70435961         4.161003760                
     13747.70374         4737.274938         821.8561359                
H              799                                                      
    -5.879861994         7.242776428         48.92772683                
     17.19488164        -31.83521248        -21.05294153                
    -3326.034550         1839.948606        -6056.428996                
O              800                                                      
     9.205886781        -12.32870624        0.2715692049                
     3.784927879        -1.276561491         15.41652513                
    -10184.48862        -11176.39697         23791.51429                
H              801                                                      
     8.828384441        -13.26221555        0.1915736406E-01            
    -14.55850747         3.820609513         11.39134084                
     2902.555388         6158.851456        -3857.281853                
H              802                                                      
     9.097248662        -12.36035301         1.334050383                
     7.081347654        -11.84817861         7.977060520                
     4228.448880         4049.343510        -18382.76633                
O              803                                                      
    -7.634303908        -7.839384758        -48.34108784                
     4.038778114         7.711714530       -0.7194307216                
    -1556.524127        -6739.850234        -21809.68086                
H              804                                                      
    -8.173169320        -6.971973179        -48.35152518                
   -0.4900159374         1.905122557        -9.783266980                
     257.7874822         2142.874350         2268.093976                
H              805                                                      
    -7.719782738        -8.242764533        -49.32303376                
     29.60315415         42.50682230         4.041240818                
     2252.260724         6179.955558         18826.09650                
O              806                                                      
    -12.73566983         15.73086788        -39.66848017                
     4.980376755         1.645425907         10.09418419                
     15988.94554        -19210.63138        -2752.161068                
H              807                                                      
    -13.60403549         16.11867909        -39.91459334                
    -6.312741123        -16.99715644        -1.282059103                
    -20334.56927         8159.711288        -6621.082304                
H              808                                                      
    -12.35179966         16.25578379        -38.91488847                
    -4.111598421         9.098641822        -2.309913265                
     7598.769508         9694.232256         8973.128885                
O              809                                                      
    -4.299666054        -14.44690999        -50.69945319                
    -6.006597876        -1.406272715         6.055467235                
    -4564.034025         5675.024888        -218.1806643                
H              810                                                      
    -4.835776071        -13.64029394        -51.08532950                
    -7.240834887         8.945391086        -1.969257350                
     3802.292938        -4446.138038         962.9480649                
H              811                                                      
    -3.323616943        -14.14015007        -50.66326676                
     14.55483174         5.609524263        -8.982305867                
     1934.590865        -1043.037537        -321.2711568                
O              812                                                      
     1.801409443         23.48989079         38.23709094                
     4.823178807         6.953346339        -7.605305423                
     16685.28708        -23260.04835         17864.81160                
H              813                                                      
     1.355213249         24.17419398         37.72823352                
    -14.00551537        -28.20439689         24.14374210                
    -12150.88139         21310.15965        -12514.28168                
H              814                                                      
     2.377748010         23.89586653         39.01726638                
    -7.401345531        -22.54180385        -14.25245930                
    -4929.804149         643.0994101        -6773.872368                
O              815                                                      
     5.443878242        -24.65713968         29.95730128                
    -2.157465922        0.7336087207        -6.782396727                
    -6953.786863         1007.524494        -23681.78318                
H              816                                                      
     5.379521203        -24.46064182         28.92070544                
     3.327280288         6.790711042         9.353515140                
    -2233.466501        -4741.007523         14805.41098                
H              817                                                      
     6.391574520        -24.46784834         30.18462710                
     21.93317088        -13.54764392         8.866618103                
     12761.85238         1025.970177         3079.526141                
O              818                                                      
    -17.32919045        -4.996144833        -8.918537381                
    0.2222485807        -1.205892678        -7.457380011                
    -9983.605472        -1241.347833        -3968.104422                
H              819                                                      
    -16.54549979        -4.437926272        -8.652748027                
    -28.02609704         18.18915097       -0.3854145547                
     14043.24048         5437.328673         249.1370034                
H              820                                                      
    -17.63898879        -5.258042071        -7.983913036                
    -13.68936425        -17.88786215        -6.385645724                
    -4773.772734        -6056.304763         1945.027246                
O              821                                                      
    -7.631069533         23.62052813         45.63963152                
     11.81075762         5.005563844         4.030559583                
    -3013.308652         4485.603591        -6594.281687                
H              822                                                      
    -8.123309742         24.11777576         44.87618117                
    -18.01844472        -10.79545044        -6.513625323                
     2761.348588        -3561.920552         1894.151451                
H              823                                                      
    -7.825440045         24.15073963         46.50193849                
    -13.43440817         29.67758756        -14.54273985                
     88.58126553         1072.814842         3768.354930                
O              824                                                      
     15.81289692         6.942321787         11.67574436                
    -2.561521446        -6.868605864        -1.106427659                
     5909.403187        -3691.233917        -11009.82596                
H              825                                                      
     15.63830131         7.602969553         12.43466336                
    -11.04506957         29.54398784         11.44032742                
    -2734.778238         6285.570913         6040.788751                
H              826                                                      
     16.41750769         7.458988977         10.98798125                
     12.75847189         10.42235909         10.90643154                
    -1840.477228        -4195.987692         4707.278426                
O              827                                                      
     11.56876528        -19.05536446         3.376868089                
     4.596440256       -0.3636773524         5.381279308                
     2432.132328        -3282.652048         2795.865361                
H              828                                                      
     11.94556678        -19.67937283         2.653206776                
     34.36272205         12.17967778        -14.39649820                
     1437.442053        -798.6424942        -708.2130547                
H              829                                                      
     10.99391101        -18.36947372         2.885705405                
     11.36619412        -10.34381955         12.90016710                
    -4188.657609         2738.421041        -2749.963478                
O              830                                                      
     4.476158054         24.86812021        -21.67556292                
     1.820489687        -8.393463744        -1.845476661                
     875.7173283         4100.093249        -4138.747876                
H              831                                                      
     5.179385227         25.57682984        -21.39209886                
    -17.67084017         16.20146697        -29.75175506                
     2089.200944        -1105.657135         191.6274994                
H              832                                                      
     3.629616806         25.24631078        -21.21408389                
     19.86342740         12.10641382        -16.06396529                
     558.0669480        -6431.911451         79.03683764                
O              833                                                      
    -5.790380917         9.550199844         41.53668878                
     5.901202655        -7.142098093         2.141729388                
     7965.885355        -1738.749107        -8714.320722                
H              834                                                      
    -6.594131797         10.12991221         41.20158181                
     26.79896138        -34.58660177        -8.929007332                
     1905.103214        -2277.057412         4589.913017                
H              835                                                      
    -5.409163403         8.958319106         40.74157358                
     3.621494965         10.25532849         27.59277459                
    -6189.927143         3419.011906         9304.330310                
O              836                                                      
    -20.48933909         4.344576280         52.67237537                
     1.477257426         1.690963589         2.613758592                
     5006.509529         10141.58006         2866.982299                
H              837                                                      
    -19.60206016         3.880659807         52.92312989                
    0.3752750264         31.53375820        -8.464969771                
     4197.474716         2870.072657        -1476.686266                
H              838                                                      
    -21.13599433         3.555902166         52.60159620                
    -11.73378322        -12.11419239       -0.7703134998                
    -6099.300648        -7848.509799        -1522.679367                
O              839                                                      
    -25.74437512         11.47505814         28.03924787                
    -1.272370810         7.277213829        -3.401716281                
     18555.63332        -10278.49942         1337.040105                
H              840                                                      
    -25.78571205         11.28559115         27.03509675                
    -9.827308306        -3.179110956        -31.81964688                
    -877.8141404        -148.8264597         491.3801091                
H              841                                                      
    -24.77375954         11.13922735         28.33784978                
     25.58648187         9.074365088         32.06134017                
    -14885.44280         6499.432873        -1511.715753                
O              842                                                      
    -10.84174640        -12.62167650         18.63397534                
     5.066088489        0.3359794080        -1.667589083                
    -770.8821899         10343.80494        -1892.327360                
H              843                                                      
    -10.32667264        -11.74176776         18.43485553                
     1.100340769        -18.10282273         27.49192394                
    -2668.931667        -7215.931376         657.0783957                
H              844                                                      
    -10.17692912        -13.38159597         18.52764358                
    -13.80342755         15.44724128        -25.78050587                
     2285.617885        -3620.470275        -236.3145485                
O              845                                                      
    -18.41730077        -24.59217425        -35.81997205                
    -4.147508772        -7.200530147         4.141800732                
    -9954.000287         6312.736309        -1256.818797                
H              846                                                      
    -19.39718204        -24.34390932        -36.14842433                
    -7.543964865         7.595513791        -7.407177413                
     9720.766574        -3335.440855         1291.922401                
H              847                                                      
    -17.68511798        -24.18346548        -36.42696170                
     10.68435009        -7.983214844         14.29639405                
    -3104.233506         1043.106711         2363.402969                
O              848                                                      
     23.54327191        -21.40076990         53.85992720                
     5.353162677        -4.755096680        -9.564332543                
    -2182.363907        -1485.776851        -2620.190029                
H              849                                                      
     23.11253190        -22.17797078         53.37433916                
   -0.7614707292         9.755779697        -10.09897877                
    -3017.700355        -2296.553709        -972.6338505                
H              850                                                      
     24.50926571        -21.37891144         53.49958153                
    -2.431663015        -28.20621023        -1.887346876                
     5469.726628        -1507.361191         2617.270540                
O              851                                                      
     9.515103006         24.65468296         40.78989188                
    0.3937694860        -4.077978631        -7.113678546                
     2816.868955         11209.88487         1085.371652                
H              852                                                      
     9.902618131         24.32515183         39.91989231                
    -11.47315547        -8.692905696        -5.503762305                
     3157.802641        -7991.255957        -4913.439899                
H              853                                                      
     9.878363801         25.62718019         40.76856667                
     1.539937386        -6.490046696         17.43869056                
    -4046.984495        -677.3789912         4748.185987                
O              854                                                      
     20.06340274         20.58848271        -15.07572607                
    -3.170994883        -2.117453529       -0.7019020086                
    -19191.26035         5128.860418         6466.390103                
H              855                                                      
     19.14077640         21.11890488        -15.10924924                
    -15.74480216        -5.811398127        -9.126970540                
     16426.64790        -5415.944669        -2864.501554                
H              856                                                      
     19.90307977         19.85578522        -14.34067918                
    -5.482187085         10.84190709        -9.810119121                
     5118.985492         1736.982127        -4835.870078                
O              857                                                      
    -4.441249825        -16.89280929        -42.50424476                
    -2.591516788        -4.375377540         3.360439793                
    -12348.83324        -3034.801916         6272.751589                
H              858                                                      
    -3.735497878        -16.35505515        -43.00162309                
     1.474680667         1.057232712         15.75986294                
     1576.012879        -843.7693074        -5034.734387                
H              859                                                      
    -5.362167592        -16.93048593        -42.98835120                
    -4.962082047        -10.70431271         4.019171160                
     10135.79023         405.4748412        -534.3010777                
O              860                                                      
     26.33117872        -12.99657034        -50.48240289                
    -3.398319284        0.5158091449        0.1254568200                
     6745.051878        -4794.496865        -3664.350958                
H              861                                                      
     25.84085615        -13.90642389        -50.56109542                
    -20.46817228        -1.828106806         1.452666383                
    -453.3997145         322.5998320         968.6663393                
H              862                                                      
     26.00488677        -12.57225590        -49.58551357                
    -18.74858014         14.80141579         19.33670487                
    -1787.664947         1263.875311        -1879.136134                
O              863                                                      
     2.967693712        0.2118119443        -34.45466976                
    0.2204175840        -1.917198893         5.173345261                
    -14026.70537         2148.797503         14197.64016                
H              864                                                      
     3.687940844        0.1703311867        -35.13754706                
    -11.23156208         30.54975864         46.71865264                
     11699.05395        -336.2235559        -13687.15280                
H              865                                                      
     2.021004039        0.1780781812        -34.89179299                
   -0.2802905592E-02    -27.32423836         6.092993103                
     1762.694815        -2671.693664         1116.437815                
O              866                                                      
     15.89957905        -4.816283892        -49.16836099                
    -1.912397607         5.617346902         2.549531335                
    -3376.763363        -12253.27737         12022.43145                
H              867                                                      
     16.14300368        -4.340607803        -50.00247741                
    -4.880701815        -22.18158165        -2.681316438                
     4171.549914         4807.528921        -13679.05995                
H              868                                                      
     16.09105503        -5.838064452        -49.30522531                
     7.741251806        -7.881698318         10.16770638                
     1148.358389         7445.856119         860.8336104                
O              869                                                      
    -15.07073372        -23.29008967        -30.32770780                
     2.708291625        -5.098466394         1.821055674                
    -5498.908045         5914.589449         10966.27637                
H              870                                                      
    -14.70428475        -23.32613528        -31.28683113                
    -15.36234016         25.53021190        0.4213324876E-01            
     1259.512459         1656.588636        -2112.294147                
H              871                                                      
    -15.38688053        -22.33084357        -30.06622414                
     8.355278165         17.94417256        -4.132149984                
     4868.646343        -5876.587808        -6016.163841                
O              872                                                      
    -17.65496862         8.714177287        -41.81928661                
     1.583686646        -5.334879939         2.891738570                
     148.1642628         7145.727832        -4934.566051                
H              873                                                      
    -17.19110225         9.505531851        -42.35723240                
     2.921159949        -23.02162417        -11.74276295                
    -3974.761337        -7676.759831         6195.298785                
H              874                                                      
    -17.07335549         7.868619859        -41.89263519                
     21.01151769        -18.71602920        -25.99999560                
     3854.155849        -1061.415138        -658.5740979                
O              875                                                      
     5.245465126         8.301019481        -22.99621286                
     4.753973677         2.185999012         1.401419749                
    -20467.67609         14929.84461         21904.74721                
H              876                                                      
     4.430713022         9.005916574        -22.92873430                
     7.289430680        -8.625400155         7.864811534                
     14987.29910        -11219.30543        -6609.575895                
H              877                                                      
     5.489193740         8.023621917        -23.91131149                
     12.90701726         19.91795231        -14.96370936                
     2396.154840        -5034.918542        -15495.16455                
O              878                                                      
   -0.8669321998         26.33443583         49.17721205                
    -2.927875786        -2.384191478        -3.977905918                
     8697.484887         948.4561518         11201.18541                
H              879                                                      
    -1.044411292         25.98799013         50.14799279                
    -16.10131993        -28.67434154         1.724508484                
     189.0338733         3394.680353        -8448.195773                
H              880                                                      
    -1.688544938         26.41462136         48.59851678                
    -5.959184731         19.50826945         19.25183618                
    -9471.836995        -2359.586272        -2788.550962                
O              881                                                      
     18.75455029        -8.491685123        -42.37832183                
     2.342362844         2.202869319         5.364860883                
     1637.640479        -17985.51192         663.4725189                
H              882                                                      
     18.25617410        -9.333136652        -42.03195471                
    -6.415370608        -20.15188791        -20.61964077                
     2291.714252         7882.391511        -1661.955169                
H              883                                                      
     19.41948030        -8.885191611        -43.08677818                
    -10.17949633         14.24383284         9.126827238                
    -1134.801965         5948.176451         5748.676042                
O              884                                                      
    -8.175718754        -14.89323275         9.542889153                
    0.6550376285         1.422925418        -1.450094426                
    -11934.68875        -3141.646590         6294.712376                
H              885                                                      
    -8.286396213        -15.71331057         8.967713524                
     18.44997118        -10.50908658         12.19647606                
    -417.9484379        -4405.797422        -2349.276662                
H              886                                                      
    -9.039529771        -14.76904880         10.14590332                
    -17.35780835        -4.530889170        -14.93181160                
     12152.84311         88.65119900        -4505.852880                
O              887                                                      
    -23.01029590         25.52870077         9.770665671                
     2.862434459         1.614712767        -4.583924183                
     9615.580934         12434.88082        -5606.847718                
H              888                                                      
    -22.06504209         25.48424870         10.22496367                
     9.200573106       -0.6683138831        -30.95026767                
    -7093.998501        -2716.450651        -855.4531437                
H              889                                                      
    -22.96365108         26.48102173         9.321095888                
     16.53545585         11.49994335         44.11858366                
    -1796.484238        -6772.416455         3830.539015                
O              890                                                      
   -0.1890118145        -18.88415517         22.57990679                
    -2.662479697        -2.934438904        -4.075171677                
    -2771.682593         70.24935041        -1134.297812                
H              891                                                      
    0.5401804856        -18.37981514         22.08120482                
     35.94819961        -27.02030844         13.30326718                
     5219.249611        -2461.673030        -7745.444075                
H              892                                                      
   -0.1775461980        -18.26479090         23.38681634                
   -0.4585581760         11.33540532        -7.481193724                
    -5847.870484        -76.84204761         8665.844875                
O              893                                                      
     20.27405684         14.41863531         3.645868819                
     4.084465103        -4.146937078         4.969858984                
    -1663.698517        -4607.014944        -2936.313241                
H              894                                                      
     20.61877933         15.37125525         3.735781936                
     16.00826753         12.50370170         34.89065177                
     4296.794761         3070.156167         918.8048788                
H              895                                                      
     20.90937326         13.95763305         2.938898207                
     7.091286477        -9.474871589        -5.100735707                
    -2513.343036         1191.548248         4575.127934                
O              896                                                      
     3.825089282        -26.51839332         13.51250960                
     1.527149060        -5.740755171        -1.873442707                
    -20197.32990         5383.416970         1388.081562                
H              897                                                      
     4.727367475        -26.89034124         13.63844351                
     22.23251996        -24.15106436         11.07048920                
     18426.01946        -6509.739508         411.5121166                
H              898                                                      
     3.813778333        -25.58121382         13.08300851                
    -6.682146004         14.38758158         1.272897946                
     2124.686793         290.6493703        -638.8658890                
O              899                                                      
     10.18767590         13.33273816         52.65770949                
     1.703078751       -0.5374250484         1.412172725                
    -6955.134177         138.2664416         1943.126789                
H              900                                                      
     9.221963472         13.12579902         52.98011287                
    -19.16097413        -4.107061062         15.41662496                
     3351.325816         2100.962217        -3172.201503                
H              901                                                      
     10.32067248         12.78820375         51.79488847                
    -5.815545104        -44.81412348         9.231505586                
     1601.706178        -3446.837409        -77.01277060                
O              902                                                      
     23.39763865         2.619324614        -47.76575498                
    -4.180253019        -5.851908578        -4.520577674                
     6784.636392        -9838.990656        -10045.04998                
H              903                                                      
     24.24649954         2.094833988        -47.36795934                
    0.6577232441         5.529650105        -6.061267990                
    -13079.70485         10382.61814        -7112.229197                
H              904                                                      
     23.37508985         2.525207242        -48.83375140                
     9.506468888        -15.44561068        -13.86972384                
     4349.032156        -1234.716121         15899.07812                
O              905                                                      
     21.74627873         14.47535003         14.68260324                
   -0.4669802954         2.427013635         2.614164420                
     10663.46850        -6480.515900         16025.05258                
H              906                                                      
     22.69520114         14.76663252         14.47260900                
    -22.24021681        -20.19690454         6.469402442                
     3047.580089         1575.127801        -1065.869489                
H              907                                                      
     21.18866467         14.76010858         13.93288094                
    -3.604716710         9.801131738        -12.63160782                
    -11304.85087         4710.787780        -14200.11483                
O              908                                                      
    -24.00860814        -15.70213575        -52.33544708                
    -2.033251573         2.692433221        -1.397293733                
     8719.726396        -3488.733463         3247.088368                
H              909                                                      
    -24.90771088        -15.22399418        -52.38212126                
     5.356541251         14.39062608         3.217984450                
    -3985.172735         4097.205298        -1493.119125                
H              910                                                      
    -23.70453581        -15.68245012        -51.32699619                
     6.362961173       -0.2962255337         5.417410536                
    -4367.016430        -739.8376103        -5882.842719                
O              911                                                      
     12.86518278         14.46337229        -45.45571395                
    -1.222147259        -5.112991310         3.154627065                
     3128.607298        -5490.215430        -5530.981859                
H              912                                                      
     11.91384473         14.75847410        -45.23666584                
    -13.26027662        -13.29845945        -8.217751094                
    -4220.934094         641.4152077        -184.7280553                
H              913                                                      
     12.86609511         13.49645279        -45.88415643                
    -3.369448131        -4.801653842        -16.87787972                
     736.6461210         6787.516569         5927.947869                
O              914                                                      
    -17.20371220         6.666278118         50.51468215                
    -1.532361311         8.157097280        -1.670352852                
     20381.04352         778.9764499        -8189.313971                
H              915                                                      
    -18.14973280         6.609778657         50.84272628                
     24.23164139         12.26203668        -7.589563179                
    -7903.335226        -175.5828370         9470.287522                
H              916                                                      
    -16.44084817         6.632562527         51.22548963                
     19.28206481        -25.75187701        -32.22241309                
    -11305.77740        -633.2836618        -29.46851266                
O              917                                                      
    -8.916774972         22.84436079        0.6868248672                
     5.952409147        -13.73200389       -0.6475609421                
    -10261.76042         3561.776613        -1670.085273                
H              918                                                      
    -8.363706884         22.01182631        0.4603721714                
    -19.13536252        -15.40402732        -12.43177872                
    -1163.226211        -4586.094085         1565.105670                
H              919                                                      
    -9.914156450         22.57946927        0.5119516546                
     19.99085488        0.7064246309        -4.974147210                
     7026.171845         972.1630517         2772.702269                
O              920                                                      
     8.848120456        -18.24101473         31.96640731                
     3.308792122         2.305499284       -0.1762883538                
     4270.571889         696.0400240        -4209.051062                
H              921                                                      
     8.684000472        -18.35703692         32.95437931                
    -17.89477642        -17.52924507         14.90564065                
    -1133.424815        -1729.669335         3975.942849                
H              922                                                      
     9.854524528        -18.00611665         31.80229809                
    -10.12242603         19.95545538         2.748840577                
    -2164.741832         887.1792695        -161.9332607                
O              923                                                      
    -21.92709487        -12.42454997         41.36403053                
     4.775375091        -12.47486579        -2.405829124                
     6956.116107        -9253.354100        -6203.564504                
H              924                                                      
    -21.19752088        -12.58319621         40.62612244                
     33.32701871         1.683802147         5.384502843                
    -4488.381218         1822.187290         2651.588377                
H              925                                                      
    -22.53307548        -11.70133562         41.01363558                
    -7.645007681        -16.70537477        -18.10205634                
    -3982.888389         7254.808092         237.4988044                
O              926                                                      
     3.978617615         23.12075124        -51.64524679                
   -0.4058058554        -5.284688316        0.9376664703                
     404.1685068        -7614.529041        -13887.77212                
H              927                                                      
     3.593340203         22.16155475        -51.49162444                
    -4.832409653        -3.847890028         1.926253715                
    -283.5105865         5195.480795        -1750.009861                
H              928                                                      
     4.072391342         23.21139410        -52.69351942                
     12.50117098         5.041237202         3.611534526                
    -3362.753741         2194.061750         14665.24504                
O              929                                                      
    -14.49254761        -2.486252950         4.877893482                
     3.376395505        -2.429895000         6.592255383                
     24887.94826         1748.129321         4707.655689                
H              930                                                      
    -14.44506662        -3.217429595         4.160664271                
    -9.471111747        -8.772077151        -15.71981999                
    -990.8812266        -778.3564624        -1778.106512                
H              931                                                      
    -15.37045037        -2.124771785         5.130354133                
     20.45578452         42.01920636         9.064081616                
    -22080.16613         2231.236293         701.2944158                
O              932                                                      
    -19.49087779        -5.072803015        -27.14730562                
    0.7791748625        -2.423989094        -7.424889822                
    -21756.62526        -15603.98036         9053.242336                
H              933                                                      
    -18.64279929        -5.589604570        -27.03632565                
     4.852154557         15.15028304        -21.40266969                
     13817.10585        -8090.638838         583.1053784                
H              934                                                      
    -19.24486044        -4.217827035        -27.51389165                
    0.6454256396         38.01534632        -19.25537115                
     7979.901849         25509.22330        -10850.47921                
O              935                                                      
     8.203106233         1.339718458         42.76141858                
     1.981909486        0.9060331962E-01   -0.1484717258                
    -10494.11837         6569.628263         888.8885990                
H              936                                                      
     7.356949392         1.425564193         43.40808390                
     8.427770883        -7.860940948        -22.34806548                
     15327.66866        -6156.908034        -5857.951621                
H              937                                                      
     8.828314781        0.5478059686         42.92582382                
    -6.858640250        -10.63260030        -7.871520934                
    -1601.708414        -1956.940555         4248.883327                
O              938                                                      
     11.86271951        -9.846858148        -41.35745288                
     7.605237101         1.824960914         3.305009595                
    -1895.585722         2189.000151        -2629.390089                
H              939                                                      
     11.05690111        -9.211824929        -41.57935514                
     6.130375830        -17.29482176         37.00774916                
     5158.402243        -2782.620754         3285.647761                
H              940                                                      
     11.84214278        -10.15592393        -40.37193732                
     19.11656233        -9.377130183        -9.359467449                
    -2904.471564         3751.577720        -784.9525732                
O              941                                                      
     25.66619693         23.16594410         16.16574459                
     3.332587776        -2.377624221       -0.7109964770                
     11596.83720         18201.24873        -6470.608086                
H              942                                                      
     25.39240954         23.38601095         17.13249129                
    -19.18111737         3.569355476        -19.77141727                
    -3697.649769        -4210.179761         3410.520822                
H              943                                                      
     26.27828309         24.01098110         15.93903042                
     8.775351413        -1.066617641         11.36831178                
    -10608.00865        -19493.51190         2558.916961                
O              944                                                      
    -1.097839541        -3.331154659         38.19237552                
    -3.089811279        0.1093396683         2.652259514                
     8718.312409        -4904.311254        -2299.141724                
H              945                                                      
   -0.9412701780        -3.745480262         37.25549646                
    -11.79429444         18.10371821        -3.310773846                
    -1958.934783         5196.031315         6867.153631                
H              946                                                      
   -0.3153482944        -3.652524863         38.80114616                
     10.02986863         8.525345545        -20.98321710                
    -6063.571814         26.09470819        -4570.532816                
O              947                                                      
   -0.3332234902E-01    -20.31898611         16.77820792                
    -2.256186504        0.6199589635        0.7852727069                
     3688.609483        -4640.655016         1349.525723                
H              948                                                      
   -0.7742944599        -20.97859636         17.02940032                
    -4.841671922         11.98472118         3.485412085                
     2464.257348        -2378.897665         4404.131557                
H              949                                                      
   -0.5284392448        -19.62923488         16.25922174                
    -4.811803378         23.78381194         2.366458072                
    -4676.841146         10699.27791        -4474.224097                
O              950                                                      
    -14.54371709         9.516301466         31.92807609                
     3.267004084        0.5005689493        0.7071190816                
     890.4071671        -23276.26076        -9622.847789                
H              951                                                      
    -14.65054198         8.497557431         31.62513622                
     27.03760811         6.276234991        -20.28960934                
     1862.355450         17760.76136         7120.729060                
H              952                                                      
    -14.17039373         10.03997048         31.12669662                
    -2.773486637        -20.25309951       -0.9080334248                
    -3773.031234         1640.512793         2360.031868                
O              953                                                      
    -17.54283780         17.88447618        -3.309231150                
   -0.1793501796E-01    -1.168951652       -0.5143408549                
     7203.738424        -25677.03004         17503.80039                
H              954                                                      
    -17.64128709         18.03916115        -4.294553540                
    -15.11346655         16.93065531        -11.89872328                
    -1426.662576         1777.951024        -14103.74720                
H              955                                                      
    -17.43558905         16.84112567        -3.097926004                
     13.20975798        -13.08711617         20.04209782                
    -3157.324131         20617.27472        -4748.471294                
O              956                                                      
     18.48174945        -9.571992480        -13.03782256                
    -2.850751614        -3.809286146        -5.625701043                
    -13420.15388        -4880.761301        -8296.269694                
H              957                                                      
     18.27334193        -8.925838104        -13.81906445                
     34.97384642         19.44815715        -9.431414777                
     4828.945248        -3062.558838         526.9457031                
H              958                                                      
     19.08199284        -9.115726845        -12.37407544                
    -11.87676764         5.393297790        -14.13712008                
     7341.736988         4624.530436         9724.593708                
O              959                                                      
     20.95400839         27.01732360         36.60188962                
    0.4929392077        -6.092929369         1.439581614                
    -12942.71733        -13486.83476         4015.591134                
H              960                                                      
     21.21251704         26.30255648         35.90924509                
   -0.2034833646         7.591993110        -6.670526330                
     7382.339778         4751.262036        -5221.876939                
H              961                                                      
     20.44715710         26.32449477         37.22493427                
    -6.160896472         10.77680057       -0.3095443485                
     5305.174421         12342.67549         2328.877901                
O              962                                                      
    -23.77486737         21.23051682         6.866395401                
     9.245301812         4.213172714        -1.198318435                
     2237.230355         4733.930027         5220.849513                
H              963                                                      
    -23.27127099         20.36825073         7.180926986                
    -20.62386235        -17.43040968         7.203379546                
    -4676.839031         2009.439279        -1580.442764                
H              964                                                      
    -23.87274041         21.85324888         7.706711132                
     10.24931986        -21.15250228         5.326240178                
     1651.094430        -2091.659121        -5476.406274                
O              965                                                      
     17.34889270         14.27822618        -12.04377275                
    -3.475297320        -2.318427876         2.091055338                
    -7164.276045         14304.07921        -17294.11365                
H              966                                                      
     16.43619303         13.84917770        -11.92907964                
     17.31604153        -11.27739940         2.461605131                
    -4753.123037        -2943.765699         2737.712666                
H              967                                                      
     17.12047427         14.88437703        -12.90399220                
    -15.72026567         3.321433230         8.880466332                
     9108.687251        -7833.490055         15567.95499                
O              968                                                      
     18.90451840        -11.60888739        -40.10890696                
    -1.391246140         1.462775135        -4.863362164                
    -1309.975238        -4162.785727         9500.335794                
H              969                                                      
     18.36648319        -10.75241225        -40.13240664                
    -32.32956790         7.978985295        -1.495160762                
    -4345.417516         5445.613200        -827.3288820                
H              970                                                      
     18.37718354        -12.20118145        -39.42515044                
     19.13473299         1.126934577        -5.960897475                
     5574.883680        -349.3636161        -4866.219383                
O              971                                                      
    -24.60815221         3.451180622         5.582355527                
    0.1288365909        0.1471132836        -4.983870885                
    -2459.257057        -25805.58331         21748.93282                
H              972                                                      
    -24.49343333         4.149019436         4.882422876                
    -20.72578763         16.03401519         7.678396275                
    -2392.179163         17323.06402        -12109.31822                
H              973                                                      
    -25.35923518         3.574190209         6.288264359                
     12.73491790        -27.24934624         4.888514751                
    -965.4971535         5657.230174        -7275.077769                
O              974                                                      
     17.83203667         15.15327122         21.03422973                
    -2.600548163        -1.850100982         3.793884544                
     13461.01976         4966.598579         1.209218110                
H              975                                                      
     17.08743078         15.02963585         21.72817300                
     6.145734294        -7.219300221        -13.63760171                
    -2274.724133         2313.602569         4385.831154                
H              976                                                      
     18.68218645         15.61340453         21.49550980                
    -17.97200247        -5.072458338        -4.852080727                
    -14613.09817        -5529.002458        -740.6261262                
O              977                                                      
   -0.7691597359         15.35120087         46.54740797                
    -1.605800906         5.297596231         7.137229199                
    -885.1718837        -11281.74736        -10478.53957                
H              978                                                      
   -0.6123049639         16.20302037         47.06492439                
    -24.48047159        -16.80084599        -22.00507570                
    -4552.431103         9629.306808         1344.753746                
H              979                                                      
    -1.382865135         15.36669978         45.69968669                
    -2.346032050        -11.38561401         21.10599120                
     5444.729720         2289.852909         12164.28893                
O              980                                                      
     10.88216097        0.1466079969        -50.77530587                
     10.18822107       -0.6566938157         3.606494086                
    -21350.37750         4419.524823        -813.9432479                
H              981                                                      
     10.59387163       -0.7187693460        -51.29063541                
     1.097924119        -33.23763877         15.09824685                
    -2010.308548         5926.964610         635.7047107                
H              982                                                      
     9.982845373        0.5933969355        -50.37212117                
     14.15554662         39.41927621        -15.73737411                
     15328.10016        -9188.601469        -6440.858808                
O              983                                                      
    -21.62211963        -3.963018908         3.559982795                
     1.114622881         2.092610770         1.509917430                
    -11988.32935         6892.603485        -8217.696081                
H              984                                                      
    -22.40339721        -3.705538546         4.174744832                
     6.299709872         24.13148324        -21.64408043                
     2299.840663        -1558.274932         3516.583473                
H              985                                                      
    -21.07317989        -4.650833919         4.053202798                
    -5.207068235         25.40581608        -13.13672929                
     6002.230434        -7306.303806         3939.555626                
O              986                                                      
     13.65637228        -11.12031408         28.99842105                
    -1.370134685        -3.424105464         5.442219479                
     19613.44822        -12374.26998         4076.287728                
H              987                                                      
     14.63909877        -11.56846793         28.96713926                
     11.69157900        -2.856006484         4.934110013                
    -18857.17528         11634.17331        -642.2774615                
H              988                                                      
     13.29551785        -11.22622755         29.97936723                
     4.699563050        -15.21444991         14.80191208                
     148.1110012         1684.269596        -5398.557193                
O              989                                                      
     3.777100982        -14.79041761         32.78830459                
    -3.505690889        -3.864801566        -4.538895750                
    -3327.071511         11040.29353        -1301.211255                
H              990                                                      
     4.184990899        -14.99124192         33.70546218                
    -10.26001035        -22.74135553         17.71965463                
     2319.058699        -895.7912766         2325.971805                
H              991                                                      
     3.576616564        -15.62348535         32.24910707                
    -1.495604958         7.088535665         1.283226859                
     2611.651292        -8587.417667        -3712.140662                
O              992                                                      
     1.035947855         9.187120656         33.82719769                
    -1.765122299         7.830410449         6.270053777                
     6394.288751         4041.284555         17111.15267                
H              993                                                      
     1.503773531         10.10536492         33.68741157                
    -20.16937715        -1.242791495        0.4993587104                
    -390.2641548        -1992.153154        -1327.024459                
H              994                                                      
     1.159150797         8.944478014         34.84487275                
     11.57599491        -31.63080409       -0.1782328975                
    -3366.267691         2488.874075        -10746.47269                
O              995                                                      
    -15.83860711        -19.32076151         34.06194971                
     5.771096525       -0.2913662910        -5.680929770                
    -11036.53027        -2187.585494         3669.824521                
H              996                                                      
    -15.28867661        -20.07767558         34.44068333                
    -16.32250891        -5.573190269       -0.2010922856                
     5362.533213        -4474.769078         1339.408763                
H              997                                                      
    -16.77342778        -19.55173631         34.47933312                
     14.99368871         34.55391762         13.37552979                
     6913.974527         7451.021956        -5019.440812                
O              998                                                      
    -25.94941979        -6.545016534         43.95892720                
     5.508075412         2.487227423         2.448050434                
    -6788.770267         8151.354169         3327.905219                
H              999                                                      
    -25.89301532        -7.109701379         44.82956619                
     3.678686460         6.337372854        -2.495962862                
     1258.919569         369.4672288        -5686.676514                
H             1000                                                      
    -26.87703403        -6.058444711         43.91541382                
     1.475625546        -17.42723250        -6.951729712                
     7508.413507        -7901.703978        -159.8817583                
O             1001                                                      
     13.60560041        -12.48557384        -42.63327793                
     2.092409151        -6.774122691       -0.5400616246                
    -5439.883244        -13959.18590        -11161.72269                
H             1002                                                      
     13.26516651        -12.70538282        -41.66774361                
     20.73495536        0.3527192310        -15.01120856                
     6.258585341        -464.9360712        -4462.553421                
H             1003                                                      
     13.21094727        -13.18169526        -43.34635649                
     6.004826607        -11.79723588        -50.54686214                
     8176.744736         10678.79574         13940.87636                
O             1004                                                      
     5.510240089         23.32901042         23.90648938                
     1.840081290        -1.466927448       -0.8718937118                
     5150.685860         2413.464201         16740.70090                
H             1005                                                      
     5.196733464         23.33818186         24.92287938                
    -6.860054914         13.41516311         28.35335088                
    -1627.751683        -1733.922916        -15075.29197                
H             1006                                                      
     6.542775214         23.36887818         24.01467383                
     4.687679611        -10.30595564         7.786771014                
    -4481.346092         291.5129582        -1930.131835                
O             1007                                                      
     18.38885596         17.08094434         1.943258005                
    0.7070103217        -3.551177708        -1.893173620                
     10958.09418        -5447.092080         21834.24503                
H             1008                                                      
     19.10355830         17.44288374         1.332686471                
    -12.52877686        -25.49329333         3.100692982                
     349.1401327         4347.744365        -7867.515467                
H             1009                                                      
     17.47241627         16.95974766         1.611701213                
    -11.31111448        -34.73316560         15.54516858                
    -14208.91343         1058.549666        -12843.63348                
O             1010                                                      
     17.40127268        -25.76395864        -53.45776188                
    0.9481490159         2.526619384        -4.900245599                
     3192.803427        -4648.119659         8641.011771                
H             1011                                                      
     17.40531441        -24.98085783        -52.79254826                
     1.208482778         13.77705095         31.04457395                
    -454.6321303         41.77928752        -3409.168696                
H             1012                                                      
     17.15860685        -25.46124525         53.35431948                
     13.01692640         34.16958109       -0.1418021862                
    -1118.778360         6612.611656        -5158.302798                
O             1013                                                      
     10.36105711         14.82762665         43.98741076                
    -4.261145010        -5.120688851        -3.624988792                
     9500.157748         9109.242557        -23404.32424                
H             1014                                                      
     10.81448411         15.18271719         43.05702904                
    -9.471505188        0.6538216410        -1.031346567                
    -12801.40886        -5963.915123         25015.61782                
H             1015                                                      
     9.631188047         15.52959747         44.25555086                
     8.108505740         5.384294146        -8.646204922                
     3427.739456        -1423.568461        -486.9640901                
O             1016                                                      
     14.86883123         11.18240346        -1.802355395                
     6.949800907        -7.424715069         2.532844336                
    -5569.128334        -3012.596086        -7445.390228                
H             1017                                                      
     15.04017575         11.39104775       -0.8386645762                
     28.71823920         15.67602471         26.35925452                
     5111.928448         3556.967837         11419.29769                
H             1018                                                      
     13.85074110         11.24431210        -1.898483787                
     18.39028607        -30.11222783         14.20272357                
    -1773.039967         1089.041186        -3774.305275                
O             1019                                                      
    -6.294320422        -9.113953711        -35.23815432                
    -4.151908600        -10.06670581        -2.240869373                
    -2581.047662        -5166.746287         6834.733418                
H             1020                                                      
    -6.432624683        -9.806515409        -34.46528423                
     32.35885584         2.489484847         39.14006335                
    -67.97376412         4800.642816        -5009.102374                
H             1021                                                      
    -6.465588899        -8.193035674        -34.81468427                
     27.14214896         3.803829995         12.18251254                
    -1553.589788         1117.504643        -1289.945343                
O             1022                                                      
    -15.69069354        -24.18794635        -52.42467129                
     4.309008633        -3.732558203       -0.7559820004                
     2576.729537        -5552.831630        -12376.39767                
H             1023                                                      
    -15.07118920        -25.00411444        -52.22708813                
     2.201614616        -13.81221133        -23.53713842                
    -4784.257708         1464.095316         900.6036421                
H             1024                                                      
    -15.96739311        -24.39292137        -53.44184065                
    -1.529696211         24.05478196        -1.663195588                
    -516.6780813         5992.459412         13631.87708                
O             1025                                                      
     7.565775294        -18.71058921        -41.23537677                
    -6.481366097       -0.8373799513       -0.1695950819                
     1145.639134         754.6032698         3724.942694                
H             1026                                                      
     8.092784614        -18.03720162        -40.68392496                
     12.22369914        -21.90633108        -4.083058517                
     1039.631661         1465.806593        -1358.865381                
H             1027                                                      
     7.072262478        -19.24612253        -40.49963772                
    -3.676708573         6.195206872         7.884513526                
    -1705.563136        -572.7958615        -4319.434807                
O             1028                                                      
    -6.389502419        -21.02810990        -25.46910955                
   -0.9033282935         7.607579346       -0.9614422527                
    -4546.370431        -9524.862212        -11007.03057                
H             1029                                                      
    -5.757051625        -20.33405620        -25.05706636                
     9.757366744         18.03348598         19.67440741                
     3632.222258         4879.844701         6123.728948                
H             1030                                                      
    -7.361748644        -20.85916740        -25.21433011                
     34.42553324         11.54981860         6.622709074                
    -1535.029174         1630.916347         3780.701527                
O             1031                                                      
     26.75958339        -26.90154171        -6.437430581                
    -1.694217118        -5.544734069        0.6725160192E-01            
     16404.76790        -8997.914211        -15088.64428                
H             1032                                                      
     26.32202586        -26.09226011        -6.093741493                
     2.445941210         5.267842363        -31.54277068                
    -10968.38763         15343.09884         5891.344831                
H             1033                                                      
    -26.75845844        -26.61149186        -7.250589904                
    -22.14017771         11.12744213       -0.8013995160                
    -4995.620313        -2902.564271         5153.381776                
O             1034                                                      
     4.948292536        -14.93350389         35.25461043                
     4.355533803        -1.852828491        -1.895214607                
    -3869.702094        -3735.551238        -12089.38003                
H             1035                                                      
     5.816733377        -15.47670270         35.18874455                
     2.495210960         3.515332610         5.823377588                
     6265.154751        -2371.289997        -283.0368455                
H             1036                                                      
     5.054928278        -14.19695133         35.92623499                
     20.79001450         14.15563753         10.84615397                
     3862.871954         9216.856624         8075.837139                
O             1037                                                      
    -11.02775211        -16.16837177         51.26877416                
     1.308145901        -6.538485094        0.6535614359                
    -2497.670109        -11287.06512        -12391.84514                
H             1038                                                      
    -10.52310580        -15.59359340         51.91176088                
     26.54280596        -9.173472055        -26.79699348                
     2959.590192         8655.529575         7461.128990                
H             1039                                                      
    -12.05371940        -16.23556418         51.34249687                
    -2.629375576         22.15310522        -19.55149851                
     58.92826073         5051.228500         799.6528286                
O             1040                                                      
     26.26785517         2.564946209         47.34007164                
    -5.264244302         2.489482925        0.2389791385                
     15615.87583        -15069.78323         16731.82894                
H             1041                                                      
     25.65109121         3.081561430         46.78176529                
    -13.62550973        0.4405374003         6.413761699                
    -13741.89689         11924.08345        -8319.167538                
H             1042                                                      
     26.15815103         2.849267024         48.33538836                
     21.60443386         21.37762127        -32.85785117                
     1216.500822        -1800.908303        -4034.085474                
O             1043                                                      
     8.081032852        -26.19382427        -41.15827670                
     4.238504077        0.2074122141        -1.390569723                
     444.5146986         3761.820802         10224.24784                
H             1044                                                      
     8.957227358        -26.47945031        -41.57961334                
    0.5008689679        -4.268723221        -8.795003056                
     3086.656941         148.4875786        -3579.046180                
H             1045                                                      
     8.309832360        -25.84886510        -40.19134499                
     10.53074716         5.656673734        -13.60821203                
    -4505.001178        -4644.368102        -8038.981974                
O             1046                                                      
     24.25189010        -20.16986747         27.07202831                
    -4.472760182        -7.356880204         2.404513431                
     3550.902639        -10883.10750        -5591.906521                
H             1047                                                      
     23.35016893        -19.83463991         27.42884245                
     2.730885050         1.918112429         3.314801071                
    -3564.429773         2675.686799         699.1288640                
H             1048                                                      
     24.06121127        -21.04192574         26.51089232                
    -12.54657434         42.14805832         5.178571541                
     2990.823892         8931.662829         4502.923037                
O             1049                                                      
     15.71741753        -18.59302899         43.45983301                
     3.671382800        0.3912987607        -4.408222177                
     3494.842675         8122.373894        -2323.271070                
H             1050                                                      
     16.23691428        -17.74898996         43.09949684                
     3.223657990        -3.752742233        -14.15892309                
    -5769.884583        -5052.875122         3790.737636                
H             1051                                                      
     15.22505800        -18.39038394         44.34365784                
    -1.440713083        -4.999722392        -5.281288618                
     483.8345674         2411.106114        -4260.345805                
O             1052                                                      
    -15.85518193         10.81982098        -19.71752468                
    -1.936002618         4.722433743         2.749000715                
     868.9461197         960.2122301         7048.560968                
H             1053                                                      
    -14.92303397         11.10597361        -19.39665502                
     25.97876390        0.8664514193        -1.074113924                
    -1252.069452        -2526.347029        -1191.241460                
H             1054                                                      
    -15.89972799         11.01811724        -20.71387580                
     33.72876512         14.70078354        -6.077440975                
    -563.5063216         1692.402986        -1801.628212                
O             1055                                                      
    -8.859569882         1.221166732         30.07035766                
     3.181246220        -2.449085885         3.999234249                
    -5931.089548         5752.800475         1815.136289                
H             1056                                                      
    -8.104018526         1.909089358         30.31008000                
    -4.227972259         20.76742247        -31.44188510                
    -2210.156263        -3777.192119        -5695.592049                
H             1057                                                      
    -9.747427224         1.767997101         30.03604253                
     22.87570753         37.17609056         25.50766712                
     5181.918764        -1482.747760         780.7603304                
O             1058                                                      
     17.20247757         11.05883755        -2.952584283                
    -4.290429461        -5.046357118        -6.196021866                
    -8577.340891        -1895.950662        -5369.065489                
H             1059                                                      
     16.18600145         11.23375325        -2.769397580                
     3.807640715        -10.24069534         2.078485000                
     3473.197105        -223.5273382         813.6354597                
H             1060                                                      
     17.58018452         10.95820336        -1.997985319                
     6.976287621        -24.50276926        -21.44353339                
     7117.730861         2362.554266        -1003.787610                
O             1061                                                      
    -9.053076034         5.223294231         34.21630812                
     3.366607610        -3.746332731        0.7366257894                
     9625.032679         4380.313660         4018.405810                
H             1062                                                      
    -9.779838141         5.925595723         33.99242201                
    -19.74056384        -13.38134100         25.75825511                
    -2474.489671        -3929.608472        -1581.720955                
H             1063                                                      
    -9.319119955         4.234498312         34.13981508                
    -2.247354345        -15.01487413         5.049883309                
    -5222.298952        -1172.653860        -1688.587659                
O             1064                                                      
     9.641318742        -17.73964240        -4.912875214                
    -1.799685114         3.490541357         6.031275378                
     15707.80115        -14247.88318        -8926.716806                
H             1065                                                      
     8.809944186        -17.34301500        -4.560976701                
     8.776864203         32.52174828        -36.96048072                
    -15757.50573         10854.87026         10010.22228                
H             1066                                                      
     9.427011621        -18.75033543        -5.068029658                
    -9.495885997        -9.083259624        -4.411624266                
     1891.866287         4767.927014        -1289.539516                
O             1067                                                      
    -5.202082979        -11.51152527         29.89873895                
     3.499402442         4.615666810         1.871647726                
    -10401.75924         2927.506947        -5873.392389                
H             1068                                                      
    -5.761763176        -10.64915243         29.80482356                
    -20.54800864        -13.08508762        -8.282895551                
     2223.412147        -3412.059270         856.3903808                
H             1069                                                      
    -4.571792785        -11.31645090         30.65649794                
    -21.62350022         25.42841938         15.10385780                
     8003.153031         515.2983432         6869.056124                
O             1070                                                      
    -17.30798003        -4.706721580         38.66951587                
     2.494253353         1.922034012         3.583541937                
    -1854.705832         32078.43352         24956.37369                
H             1071                                                      
    -16.70583899        -5.156326525         37.99487736                
    -7.761261707         17.51579955        -23.57849077                
     7795.850547        -4232.062425        -7344.891762                
H             1072                                                      
    -16.89226403        -3.782009740         39.07593874                
     22.36876686         7.555947329        -15.29395116                
    -7969.978069        -25029.38244        -12369.27034                
O             1073                                                      
     15.04274102        -7.072735291        -34.30419057                
     1.670213749         1.129649293        0.6634917519                
     5092.887141        -1887.899964        -10459.45206                
H             1074                                                      
     14.31911364        -7.148481214        -33.62518173                
    -8.156512962        -9.227418144         3.645445189                
    -8768.134863         326.1224764         8117.225759                
H             1075                                                      
     14.62542563        -6.687949191        -35.16906074                
     8.088797183         14.59465932         31.96934234                
     548.1507263         2580.510260         3873.930757                
O             1076                                                      
    0.4399581734        -14.10073772        -44.89146857                
    0.9528520785        -1.690202144         5.496339256                
     2884.340200         235.7422046        -26055.79623                
H             1077                                                      
    0.7391410279        -13.83080199        -44.00128839                
    -6.748037016         24.50844129         33.31736421                
     6214.807872         4362.488467         23539.94689                
H             1078                                                      
     1.206484991        -13.78376072        -45.52385171                
     18.79125723        0.2101521466        -12.47157347                
    -7553.821889        -3131.354245         5678.608556                
O             1079                                                      
     22.01481383         8.264927328        -51.57909460                
     1.666235156        0.8743396154E-01     4.457520458                
     1616.879132        -10126.06495         4125.467993                
H             1080                                                      
     22.19479959         7.410974025        -50.96237223                
    -1.128638122        -1.155284325        -12.92092168                
    -240.8701583         12302.90085        -7916.342160                
H             1081                                                      
     21.66534729         7.950621921        -52.50846875                
     9.590616314        -1.923933549         11.32816267                
     1807.354222         596.1995738         2117.190948                
O             1082                                                      
    -16.66366996         6.620347265         20.07238303                
    0.4337123211         6.266676221        -3.195588368                
    -3287.011528         6080.176935        -10315.33188                
H             1083                                                      
    -16.45058320         5.658577176         20.28269810                
    -28.71510507         15.71771733        -11.94766088                
    -366.1383121        -6806.686600         3086.236380                
H             1084                                                      
    -16.87127345         6.720992469         19.06625821                
    -3.173080071        -3.431205736        -11.08768353                
    -230.5617682        -65.87777966         7514.110042                
O             1085                                                      
     14.14758352         10.43208971        -14.83122733                
     11.15607525         3.901966877        -12.00266884                
     3730.505810         13197.27446         2904.699157                
H             1086                                                      
     13.67361944         9.727756576        -15.37879850                
     6.986952066         7.442937624       -0.7051269818                
    -4779.527824        -9779.643010        -4994.494797                
H             1087                                                      
     13.42788787         11.04829173        -14.43430634                
    -3.791266451         2.362693412        -13.21153968                
     1392.405217         1698.287291         3462.707892                
O             1088                                                      
     2.946658828        -20.90988752         7.092887586                
    -3.632645134         12.66446002         4.528354157                
     3229.020681        -20333.68216        -360.6789808                
H             1089                                                      
     2.796352548        -21.84784468         6.642917238                
    -16.68789214         15.88084187        -1.578530056                
     4335.909284         9164.051206         6379.341401                
H             1090                                                      
     2.482462187        -20.26597350         6.456505837                
    -3.230324543         14.10236330       -0.6362907443                
    -1603.991431         6231.810330        -6136.326884                
O             1091                                                      
    -19.29163596         20.33076447        -13.49538563                
    0.2263119458         3.568847014         2.268412899                
    -116.5597517         2546.131083        -1278.171941                
H             1092                                                      
    -19.73165310         19.64345491        -12.84229963                
     18.10461370        -4.706148080        0.4733439074                
     5427.542668         961.0887165        -4762.276227                
H             1093                                                      
    -18.68573991         19.89344742        -14.22357694                
    -14.45752352         24.87307694        -22.48871521                
    -4181.402394        -2229.814170         7682.587595                
O             1094                                                      
    -17.65112462        -10.66262736        -43.16413263                
     4.276429742         1.649685630        -2.018901063                
     20089.91442        -8456.229757        -7739.020713                
H             1095                                                      
    -16.84540273        -10.53918637        -43.86153622                
    -34.48791846         2.906180045        -9.729486245                
    -13145.24617         3419.853635         8918.551603                
H             1096                                                      
    -17.48108133        -11.64283582        -42.85027985                
     9.223343926        -12.54368279        -8.792884048                
    -5964.987528         4361.658268        -1683.082394                
O             1097                                                      
     5.842443077        -22.04407067        -32.31761389                
    0.2729045434         3.213764819        -11.09316481                
     16870.26751        -13027.13418        -6301.266543                
H             1098                                                      
     5.128051842        -22.12806890        -31.62238732                
     13.34106038         5.770342475        -35.32360446                
    -9893.484693        -3606.868033         8383.831873                
H             1099                                                      
     6.347220962        -22.97709494        -32.32147378                
    -4.262926311        -38.27829760         20.54898279                
    -7763.093722         12100.86150         1047.872280                
O             1100                                                      
     3.421953648         26.46606740         8.971275832                
    -3.855087961        -3.708297279         1.672017493                
    -15549.72426        -4994.182848         14659.11657                
H             1101                                                      
     4.222955524         26.11253089         9.536207556                
    -11.13433397        -5.853256141         9.125713519                
    -7944.303767        -708.5785568        -2828.161494                
H             1102                                                      
     2.493133970         26.18156630         9.448672428                
     1.603598961        -5.180127407         7.219318161                
     22869.30174         4671.100275        -10163.80563                
O             1103                                                      
     22.30766514         15.11971706        -5.724194319                
    0.3161796186         1.572139820         4.597026777                
    -6125.456296         1946.954187        -12640.27704                
H             1104                                                      
     23.17465152         14.70036627        -5.477590725                
    -9.283955320         23.09225619        -3.226022609                
     9037.772548        -5578.229182         3695.144291                
H             1105                                                      
     21.84551643         15.31639828        -4.843464961                
     22.45883878         5.129868905        -18.07536048                
    -2143.778248         2852.588607         6252.494575                
O             1106                                                      
    -25.83870342        -2.873537155        -49.07499113                
    -5.350763947        -6.453182378         2.242417571                
    -9881.091914         11853.30158        -10608.98176                
H             1107                                                      
    -25.24719523        -3.650736577        -49.04169197                
     18.85920513         16.90595404        -8.222756087                
     7900.227463        -15240.06640         1240.232460                
H             1108                                                      
    -25.45598357        -2.194418052        -48.42081397                
     6.631103100        -15.35141920         30.19229385                
     463.7919771         3269.228853         6531.210075                
O             1109                                                      
     5.603320876        -3.246855633         24.90351439                
    -4.857589501       -0.1390058764         2.765305406                
    -13510.90065         4385.142321         17046.96388                
H             1110                                                      
     5.727508609        -3.787970799         24.07925740                
     7.392818276         21.58832198        -39.46505076                
     1818.407058        -4384.018440        -12196.41217                
H             1111                                                      
     4.616175158        -3.318223916         25.23775777                
    -16.49011594         7.133182370         38.04336740                
     11349.33550         1583.393693        -3570.839648                
O             1112                                                      
    -14.59005819        -2.449916455        0.9260516129                
    0.7860635150        -1.015067211        -1.209775566                
     3490.508536         14169.75875        -7443.753781                
H             1113                                                      
    -13.93704852        -3.177364999        0.7287852822                
     13.11698611         11.80233572         12.22598885                
     5548.859682        -12287.92140         1067.624099                
H             1114                                                      
    -14.23334953        -1.699497711        0.2829018370                
     17.85551709         8.159635836         15.68778075                
    -10218.57021        -4006.770828         8929.479191                
O             1115                                                      
     13.93298044        -21.07536699        -43.38350406                
    -1.725063244        0.2402925807        -1.942875897                
    -4791.107080        -6513.935388        -1610.149231                
H             1116                                                      
     14.25853151        -21.76531227        -44.09081551                
    -7.766528938         14.90042937         23.57639285                
    -1833.249865         1759.687725         1093.435436                
H             1117                                                      
     12.92980605        -21.22599155        -43.24807140                
     15.25190752         13.80175633         22.18089375                
    -22.39214690         657.6992668        -304.2937489                
O             1118                                                      
    -21.24934557         12.39066502        -16.80058739                
     3.175340383         4.526193044         4.794712499                
    -6289.665816        -1377.861698         3621.207622                
H             1119                                                      
    -21.77813879         12.14149044        -15.92210072                
    -6.061946047        -20.08411498        -8.388975635                
     4566.683212         2576.764450        -6165.022177                
H             1120                                                      
    -21.96924928         12.52811704        -17.55049552                
    -19.07625276         13.27566620        -7.457610081                
     5189.809287        -2615.742090         1428.270853                
O             1121                                                      
     23.04450056        -27.04668983        -35.54423181                
     5.497690071         3.292390877       -0.3466053421                
    -469.5779351         3879.981683        -10308.41298                
H             1122                                                      
     23.05646838         26.06920566        -35.62211429                
     5.083636041         17.80742137        -14.68512356                
     1972.490191        -5544.678111        -434.6899237                
H             1123                                                      
     22.98936171        -26.83515013        -34.56989306                
     15.80389375         12.82200148        -9.800567069                
    -396.0123417         1004.603413         8564.732643                
O             1124                                                      
    -17.21448698        -13.94694197        -52.42721385                
   -0.4390298428E-01     5.712586321         4.308974261                
     6139.633446        -3204.511748         18405.22311                
H             1125                                                      
    -16.71043165        -13.06576604        -52.22164841                
     2.921675738        -19.08550610         29.53422547                
    -2786.013442        -1276.299709        -7513.821445                
H             1126                                                      
    -17.64791415        -14.02613170        -53.33622295                
     3.324128758         10.09731420        -13.23121453                
    -3050.068313         5181.885788        -9898.893479                
O             1127                                                      
     23.03270619        -4.651538088         49.36845407                
     2.524989681        -3.558174589         3.844482113                
     297.0485011        -10930.54325        -1510.482349                
H             1128                                                      
     22.41966349        -4.054328455         49.89928599                
     9.697885914         19.41237263        -26.13068913                
    -3956.596621         4519.170122         7029.839992                
H             1129                                                      
     23.52838622        -4.067473665         48.70865783                
     29.17950617         7.215608761         14.96717213                
     4971.378315         4390.403702        -6217.241969                
O             1130                                                      
     24.19189692        -18.15554147        -20.45381104                
    -7.367371427        -4.438242902        -6.220824919                
     28369.64429        -9978.023248         7833.221024                
H             1131                                                      
     25.26031129        -18.18812254        -20.43333410                
    -1.206014759        -10.04189999        -18.70036640                
    -19218.73736        -5689.315502         1202.422274                
H             1132                                                      
     24.09734488        -17.36413931        -21.03216709                
     14.45744283         21.39532639         13.51183257                
    -8768.531547         10647.44525        -9795.828122                
O             1133                                                      
    -23.36206011        -24.62020150        -35.66406744                
    -6.117556502        -3.608979339         3.053665585                
    -14775.29526         12805.72421         7305.057395                
H             1134                                                      
    -23.76653262        -24.76064881        -34.70726320                
     1.078934274         15.47143293         9.834514919                
     3837.970143        -589.0230981        -7542.725700                
H             1135                                                      
    -23.81056060        -23.70017928        -35.95483281                
     7.972186925         37.95681668         14.99406945                
     6731.180339        -10216.57589         1671.139360                
O             1136                                                      
    -24.09546097         12.31122124         25.04919694                
    -2.077366030        -2.041755277         7.102913549                
     43.47074721        -5388.338303         10554.75064                
H             1137                                                      
    -23.99251732         12.62460568         24.10011273                
    -3.040562800         30.25132466        -1.898135948                
    -3001.595362         6449.862790        -12552.79735                
H             1138                                                      
    -23.15400025         11.91009761         25.18017892                
    -4.515878871        -2.469094248         15.01710301                
     1441.955843        -2565.615923         3012.575946                
O             1139                                                      
     26.50956275         2.182371636         43.16265947                
   -0.4079366387        -7.724128511       -0.1398429333                
    -1570.914794        -4657.538164         6692.654060                
H             1140                                                      
     26.95904382         2.392747389         42.28572467                
    -5.629941966         6.550252904        -10.99817115                
     3726.196005         3596.773371        -7037.959770                
H             1141                                                      
     26.85786269         1.228649085         43.32634893                
    -5.314924619        -17.57540582        -28.35075001                
     72.22958385         200.4512349         4758.527830                
O             1142                                                      
    -4.821632332        -18.98065043        -49.90996942                
    -3.437749959        -4.689051816       -0.7378397726E-01            
     12340.42111        -338.2157158        -3151.383218                
H             1143                                                      
    -4.047953233        -19.22677766        -50.60958198                
     1.891744117         8.190218253         6.151977244                
    -11235.89012         3771.573391         9688.805355                
H             1144                                                      
    -5.407533064        -18.24806094        -50.28030550                
    -23.74065753         5.079170271         14.07946362                
    -3437.762377         237.9378194        -3889.527533                
O             1145                                                      
     15.20549088        -26.66813491        -9.413802192                
    -2.792554558        -1.777063477        0.2818304078                
    -6092.787866         5423.220953        -18801.68562                
H             1146                                                      
     14.76433588        -26.17509811        -10.25022028                
    -24.20651989         12.39208889         12.16054270                
     5364.667089        -8489.922632         15788.45944                
H             1147                                                      
     15.89915266        -25.98295276        -9.049296661                
    -9.919530995         10.15722674        -7.976659213                
    -3330.893153        -1012.959558         255.6616721                
O             1148                                                      
     23.54429484        -10.39153680        -27.83249547                
     4.868989393        -2.242764857        -1.277687217                
    -10436.92938         3497.136680         8323.993358                
H             1149                                                      
     24.15987020        -10.74257029        -28.56844972                
     11.35807012         5.125543832         5.669702285                
     6196.410150        -4776.039995        -5660.053424                
H             1150                                                      
     23.26236035        -9.442759296        -28.11517183                
     2.958057023         27.31135416         2.103311050                
     2663.358917         411.5173245         1043.755003                
O             1151                                                      
    -13.97917360        -15.09887237         23.33775068                
     4.184640656        -6.035185945       -0.1975377689E-01            
     5155.666245         56.66748139         14585.54503                
H             1152                                                      
    -13.68519345        -14.50067704         24.15603987                
    -2.535093374         3.075084900        -1.277179771                
    -2383.578931        -7999.501632        -12339.26321                
H             1153                                                      
    -14.46788346        -14.54511219         22.63174597                
    -17.09357679        -9.284761913         9.035480908                
    -2932.585774         4639.623001        -1070.252609                
O             1154                                                      
    -13.69077334         17.11124061         4.591759513                
     4.264993231         5.686848148        -1.755153948                
    -3227.233891         18168.00863        -12384.27538                
H             1155                                                      
    -13.69712289         16.24248473         5.130612876                
     18.35572192         15.47749379        -6.049946124                
     2482.280578        -7121.779823         3831.323255                
H             1156                                                      
    -13.80887503         17.80621264         5.370084673                
    -9.874145181         6.514110989        -16.63925579                
    -1811.261496        -2930.232875        -5122.234122                
O             1157                                                      
    -20.18773627         1.174551509        -27.10120529                
    -3.465390847        -3.884062685        -3.911255848                
     7082.746144         7443.895993        -6496.148467                
H             1158                                                      
    -19.99712310        0.3952379223        -26.48225682                
     14.40894242         24.18655470        -9.115108321                
    -8772.619882        -8472.851990         6418.710871                
H             1159                                                      
    -19.25226592         1.233198173        -27.54134033                
    -5.432027319        -17.19126750        -11.14907965                
    -5130.271281         6530.864699        -3861.463949                
O             1160                                                      
    -10.42673325        -15.00236817         21.62948604                
    -1.376265656        -2.301388239       -0.8650345155                
     6215.390078        -5147.139575        -5649.961106                
H             1161                                                      
    -10.27742210        -14.43862834         22.46702924                
    -12.48853940        -19.70930840         19.23661751                
    -38.85997688         6099.459263         4411.399324                
H             1162                                                      
    -11.41806106        -15.02987185         21.38615787                
    -3.513672333         1.904402514         4.469236692                
    -3166.217326        -2148.604173        -63.75272406                
O             1163                                                      
     1.824638282         13.34762497         39.70637018                
    -4.516668920         4.710856589        0.7410898825                
     4010.584182         3650.945760        -1951.869414                
H             1164                                                      
     1.925918992         13.54655704         38.69966514                
    -1.596701404         20.93425551        0.8819494625                
    -3351.435897        -2876.903663        -3864.256781                
H             1165                                                      
     1.399914623         12.41837409         39.84961444                
    -30.10925035        -13.39488940         4.513771898                
    -829.7519343        -4096.129209        -2042.253659                
O             1166                                                      
    -25.11185446        -1.567616820         41.65955988                
     1.136209601         4.506316680        0.7373969684                
    -11359.62960        -11143.80631         3077.356533                
H             1167                                                      
    -26.08118655        -1.876580264         41.42332690                
     26.18727462         4.079481895        -6.829914213                
     9399.751144         2870.417828         2915.122800                
H             1168                                                      
    -24.75850180       -0.8518345308         41.02830878                
     22.35423135        -9.503510600         32.47461217                
     1313.664788         6553.455624        -2218.711190                
O             1169                                                      
    -3.278804197         19.92762971         12.04767386                
    -7.086510649         13.30639856        0.3019176138                
     3675.239201        -1905.714650        -4055.627070                
H             1170                                                      
    -2.636228087         19.90841204         11.22955857                
    -9.935737616        -1.058996297         1.036935138                
    -4856.412691        -1712.114905         1405.035672                
H             1171                                                      
    -4.215586420         20.28886597         11.84125634                
     15.57221373         2.180078975       -0.2479779550                
    -1995.844847         1133.380421        -3732.017619                
O             1172                                                      
    -18.43026881         9.461797402         22.02134576                
    -5.688153170         5.453704673        -1.239956522                
     6533.159899        -2850.866015         8653.284309                
H             1173                                                      
    -19.19317670         9.410457311         21.36109112                
    -26.32415010         24.60793635        -6.664574058                
    -4785.172399        -289.2739626        -5082.204979                
H             1174                                                      
    -17.99368058         8.536079630         22.12133947                
     16.47354404        -5.682888595         8.999236439                
    -3535.432910         2493.578529        -2865.888277                
O             1175                                                      
     18.81881628        -8.275247413        -38.22450435                
    -1.445935574        0.6037881789         1.780831320                
    -1644.315524        -3535.817025        -2200.248268                
H             1176                                                      
     19.64537169        -8.039360772        -38.79926425                
     5.798295816         8.548896720         3.817107213                
    -819.2358169         472.1302238         1302.509875                
H             1177                                                      
     18.10593632        -8.681130358        -38.84674703                
     8.433830339         15.72482511         13.92672195                
     1074.621058         1973.458616         3253.328150                
O             1178                                                      
     22.76233006        -17.66285551         51.38871335                
    -7.690536585       -0.3398636186         2.628295107                
    -625.3066124        -16729.15827         7375.363103                
H             1179                                                      
     23.19029256        -16.77550709         51.45927667                
     7.674196031        -7.895739471        -21.83140859                
     5132.344403         12056.63819         52.04854704                
H             1180                                                      
     23.04121737        -18.20744868         52.23628754                
    -36.48878002        -30.01581243         18.57746321                
    -1610.837014         3714.929148        -5739.686291                
O             1181                                                      
     22.81399237         7.954828570        -7.929274335                
     1.680900747        -5.399184055         3.048217909                
     7029.820102        -154.0197847         849.2858088                
H             1182                                                      
     23.84641207         7.788318518        -7.860360931                
    -14.16407309        -13.69172796         8.069665523                
    -8539.570353         3403.764651        -664.8955670                
H             1183                                                      
     22.54900657         8.783926849        -7.358375794                
     3.042763340         22.60976739         18.17823037                
     1588.556456        -839.1172048        -606.8111476                
O             1184                                                      
   -0.9665717412        -11.31581404         42.36705451                
    -1.490973158        -6.330819477        -3.375434459                
     16605.61307         2213.475966        -3310.468777                
H             1185                                                      
   -0.1931764096        -10.64994776         42.68223654                
    -4.843028158         32.43478550         14.33261452                
    -12287.68240        -7990.576448        -4440.309917                
H             1186                                                      
   -0.4751351599        -11.97445983         41.71718213                
     3.716239036        -2.152839441        -4.629399968                
    -8429.223974         3969.963463         5055.015646                
O             1187                                                      
    -4.496500238         24.51626141         21.89206442                
     3.042041342        -1.036916682        0.6134621404                
     5707.895640         14332.28136         1925.049822                
H             1188                                                      
    -4.921767465         23.61816140         21.94755519                
     14.55325012         26.33738475        -12.99422175                
    -8133.063329        -11105.57054         241.8218646                
H             1189                                                      
    -3.780155800         24.41996548         21.15869361                
     9.409926331         1.681598933         6.189561288                
     1051.779972        -2932.897181        -2990.865090                
O             1190                                                      
    -26.13925854         21.67659447         1.169849005                
     5.392608772         5.345681435        -10.33975465                
    -5754.386503         24090.52647         31602.21509                
H             1191                                                      
    -26.35229446         22.36933108        0.4523272402                
    -22.80090138        -16.77666701        -7.159494302                
    -497.8642412        -488.0037301        -475.6850134                
H             1192                                                      
    -26.25466996         22.24758437         2.108905622                
     5.824885478         12.09626174        -15.56846719                
     2240.599039        -18631.29743        -26266.56866                
O             1193                                                      
    -23.88554754        -4.105258295        -35.11820581                
     4.175712191         3.007191965         5.765998867                
     5610.932709        -765.8684089        -372.3727895                
H             1194                                                      
    -24.40119085        -4.310279375        -34.25552391                
     2.630764382        -3.581623492        0.7737747426                
    -1596.974485        -2161.782369         1964.649804                
H             1195                                                      
    -23.13565674        -4.828081830        -35.20020683                
    -8.133746740         15.59394326         14.50884515                
    -5653.679447         1430.199463        -377.3266415                
O             1196                                                      
     8.902282413        -18.66096319         41.20542797                
    -2.151243407        -7.977840311       -0.9555619792                
    -17142.90215         4250.153901        -2813.698531                
H             1197                                                      
     7.917979981        -18.62415853         40.83037941                
    -14.62078155        -3.564608033         7.061508918                
     10348.97408        -4952.097493         8278.953640                
H             1198                                                      
     9.394225518        -17.94805498         40.66030424                
     1.870407556         18.34782305         17.15814459                
     6039.152200         370.3731544        -1581.090095                
O             1199                                                      
     12.05113023        -8.919399461         6.765166611                
    -1.646176892        -1.363279037        -1.321752461                
    -489.1395863        -3683.978146        -160.8213925                
H             1200                                                      
     12.99061761        -9.011881750         7.195612106                
    -29.93044417         8.640246543         11.96559877                
    -4224.618449        -4452.114928        -3655.179713                
H             1201                                                      
     11.55734116        -9.830819885         6.641010212                
    -25.13580782         9.009811879        -19.95909545                
     5961.177038         6169.060751         3134.961410                
O             1202                                                      
    -4.242270522         25.23603196         32.23038650                
    -1.972545525         9.334572021        -2.268265731                
    -9893.877232        -8591.796867         1749.385216                
H             1203                                                      
    -4.413294590         24.20838034         32.22174549                
    -2.132777111         9.110477546         7.693604304                
    -505.4569945         5238.926603         5246.838755                
H             1204                                                      
    -3.376288966         25.28355908         31.72427480                
     17.40879317        -10.40512643        -31.69853756                
     10941.66994         2990.995676        -6178.392806                
O             1205                                                      
     25.51197096        -13.79221404        -42.31314169                
     2.278978146        -4.868271281         3.396621427                
     4455.506457         343.7759162         356.7194470                
H             1206                                                      
     24.60217611        -13.65901136        -41.88256364                
    -12.06282766         19.11145011         7.944703795                
    -6522.424969         417.4016066         4072.808192                
H             1207                                                      
     25.29191119        -14.23904819        -43.20868461                
    -26.52398140        -10.17306852         13.87539239                
     1292.574485        -1879.653073        -3018.518471                
O             1208                                                      
    0.9910513751         25.75774203         20.41111505                
     1.877283049         5.514635558        -7.109347179                
    -16117.61743        -12439.02728         469.3765387                
H             1209                                                      
     1.861911835         26.22517090         20.16110358                
     7.034654300        -2.500126415         14.38311169                
     7791.965228         1413.270430        -4417.760307                
H             1210                                                      
    0.7730751010         24.88510284         19.85167051                
     10.14401005         7.713824955        -30.12116431                
     7145.797570         9475.044975         1867.850551                
O             1211                                                      
     22.77082036        -15.29884583        -13.88452434                
    -4.889305580         7.065388035        -6.156948206                
     171.0730671        -13725.55576         7548.747127                
H             1212                                                      
     23.00505523        -16.04284066        -13.17035576                
     18.40909493        -26.75200527        -12.61211432                
    -5734.232600         8903.282096        -4753.633426                
H             1213                                                      
     23.64819753        -15.03366463        -14.28618743                
   -0.1910701509E-01    -17.55562692         11.45663321                
     8900.778026         4943.642529        -4249.858083                
O             1214                                                      
     2.064427941        -4.379567614        -48.92541210                
   -0.9845857097         8.436854352         9.279281504                
    -2403.797442        -12489.26555        -10912.28691                
H             1215                                                      
     1.744371004        -3.570133150        -49.48127160                
    -23.10733920         3.501873689        -24.18235132                
    -1413.729575         4219.357523         1798.998706                
H             1216                                                      
     2.634766733        -4.000909819        -48.20324864                
    -6.983654493         6.359916109        -7.100497331                
     4498.000621         5128.885353         11834.09687                
O             1217                                                      
    -13.48584662        -24.08483428        -43.93377789                
    -4.758266261       -0.6840690935         4.330921123                
    -8959.607646        -2029.654603        -5684.634395                
H             1218                                                      
    -12.67038588        -23.81942630        -43.38099466                
    -15.92515191         9.343614430        -24.00317917                
     6584.602668         2502.178485         988.9676436                
H             1219                                                      
    -13.51742259        -23.82438314        -44.95266699                
    -18.31542172         9.160636922        -13.59275550                
     2209.632209         493.3900987         7199.034924                
O             1220                                                      
     9.335299864         11.38123872         25.14025339                
     2.997248608        0.9850992577         4.054533169                
    -13559.66532         2247.350365        -1863.085606                
H             1221                                                      
     8.533565410         10.72651047         25.13139183                
    -11.39887926        -8.299124324         2.662503975                
     1415.646716         2771.654072        -480.5257955                
H             1222                                                      
     10.02617127         10.84140296         25.62632729                
    -5.347361209         6.795503798         10.10932385                
     11474.55000        -4122.751374         2780.478122                
O             1223                                                      
    -4.043508364        -19.45459058        -6.717360090                
     1.357867110         1.489321319         1.586362364                
    -473.2864167        -4731.109464        -1010.542761                
H             1224                                                      
    -4.652328068        -19.75002531        -7.524216197                
     23.81374635         9.282909042         39.94674527                
     4411.043236         9457.585394         7482.085822                
H             1225                                                      
    -3.872670704        -18.45829470        -6.478914583                
    -2.148410998         16.70500611        -3.077644735                
    -2609.893864        -3354.925047        -6845.283761                
O             1226                                                      
     17.98002605         1.097679160        -9.362453840                
    -3.145569106         9.160114760         1.330046003                
     15424.51791        -7732.647006         6685.034135                
H             1227                                                      
     18.73199226        0.4992860297        -8.884804126                
     10.31652257         12.64566225         5.994037376                
    -16384.11730         9846.965418        -7408.628166                
H             1228                                                      
     17.04368373        0.6839845349        -9.300545374                
    -8.494984466         19.12015763         16.92057230                
     934.5102220        -3125.113340        -46.31385373                
O             1229                                                      
    -23.16513054        -26.57900544         28.13073083                
     4.234787708        -2.202417196        -6.962123816                
     1028.925321        -13857.07768         10859.70215                
H             1230                                                      
    -23.48469500        -25.70435237         27.75843031                
    -31.35141423        -4.501774572        -12.41867569                
    -5928.094444         12741.73161        -1808.312541                
H             1231                                                      
    -23.43021979        -26.67433339         29.14975744                
     3.884730141         8.073608110        -8.545295742                
     2038.424756         4322.665168        -9615.711817                
O             1232                                                      
    -9.067837881         21.43563589         19.12619483                
     2.489430166        -4.841337622        -1.524478806                
    -7201.570225         364.6047438        -17989.43904                
H             1233                                                      
    -9.329965334         20.76642983         18.33478103                
    -23.08489929        -13.60975964        -4.122910637                
     6272.989829         2011.093010         11557.90692                
H             1234                                                      
    -9.089919554         22.31045307         18.56462521                
     5.458780898        -9.617948360        -16.39369056                
     1299.946188        -4762.967860         7170.537571                
O             1235                                                      
    -7.562359935        0.5958366045         37.00281877                
     2.333781872        0.8449957203         4.383168652                
    -19476.69090        -215.2257565         15715.98743                
H             1236                                                      
    -7.974198132        0.8449736155         37.97052532                
     6.806850937         14.77036109         2.323463226                
     9126.166942        -3347.903445        -19566.38051                
H             1237                                                      
    -8.213525646       -0.1352042718         36.58433576                
     8.794839683        -6.947501003        -11.54089115                
     6486.101590         6223.905217         3894.795010                
O             1238                                                      
    -26.25488319         11.39148066         11.51871569                
   -0.2752052407        -2.642667284       -0.7030799411                
     2098.421242        -11265.33343         2375.983215                
H             1239                                                      
    -26.26962033         11.00501354         10.52895740                
    -7.032565470        -19.48242616        -27.86468090                
     1775.971997         1060.806019         10216.07615                
H             1240                                                      
    -26.06725238         10.56967738         12.14702131                
    -1.670705204        -23.68443977         8.454505437                
    -1653.976527         10507.87785        -8064.583956                
O             1241                                                      
    -4.004612683         19.69114470         46.25527988                
   -0.1407418952         4.804223502        0.3154362750                
    -19847.14713         2288.749690        -7092.749662                
H             1242                                                      
    -4.700701361         20.47159816         46.10145503                
    -34.77836290         17.77933786        -16.53119144                
     7797.395687        -9099.722220         1643.921983                
H             1243                                                      
    -3.273149951         20.00560427         46.84600054                
     10.50043805         3.087940900         15.45694802                
     12735.78213         5341.573948         7861.667129                
O             1244                                                      
    -9.662864933         13.76513073         11.67709477                
    -6.258077048        0.9450895247        -2.353882626                
    -8006.813254        -2985.560981        -2650.548519                
H             1245                                                      
    -9.337654220         14.73908511         11.64621812                
    -21.02623432         35.95460017        -6.354474170                
     2263.710980         3456.465554        -1268.310646                
H             1246                                                      
    -10.62120101         13.75881518         11.28864745                
     32.09610611        -3.650264502         16.10487565                
     4687.153177        -1504.773737         2135.519639                
O             1247                                                      
     24.69936704        -24.38108279        -39.93158368                
     2.131813063        0.7945528033        -1.453052040                
    -3984.390562         9079.163892        -737.8215117                
H             1248                                                      
     24.44393252        -24.94245003        -39.12558120                
     8.285955127        -13.34203556        -20.37401883                
    -102.4503548        -5023.997596        -603.2762487                
H             1249                                                      
     24.05569589        -23.53996478        -39.83426345                
     39.74512350         3.077032554         9.322880888                
     5327.543073        -8649.889675        -2539.178337                
O             1250                                                      
    -17.14495460         19.58063641        -27.64962493                
    -2.632603879       -0.5721095653       -0.4877519247                
    -473.4040492         831.3019417         6549.113863                
H             1251                                                      
    -16.91017695         20.42483575        -27.08987765                
   -0.5922837894        -7.020487989         11.23102226                
    -67.94873680        -1211.151875        -3287.068779                
H             1252                                                      
    -17.79666636         19.04239780        -27.05532587                
    -1.812507651        -17.01963253         38.73469317                
    -513.8809712        -444.3753563        -3583.381601                
O             1253                                                      
     22.12754155        -20.98837409         23.51142981                
     3.223756055        -6.031359761        -10.01906793                
     26854.47193        -4891.734961         12855.53465                
H             1254                                                      
     21.24817741        -21.49990735         23.58566955                
    -6.705985363        -13.02148738         18.91802847                
    -5194.066392        -5833.672728         996.6025831                
H             1255                                                      
     22.85562988        -21.59499244         24.03206018                
     6.645270026         2.725242732         10.54098011                
    -16582.55082         13026.86076        -10943.39633                
O             1256                                                      
     5.492325747         4.104916277         40.03700869                
     2.370871968         1.641262832        -5.902185159                
     807.4149576        -18598.77649         12974.55775                
H             1257                                                      
     5.071853421         3.215067300         40.42669499                
     34.49903900        -15.17165914         14.74318259                
     2978.165210         12617.00446        -5407.947624                
H             1258                                                      
     6.471112518         3.974868550         40.35785847                
     16.61814237         22.18110373         15.03790338                
    -3022.770210         4996.220356        -4104.123284                
O             1259                                                      
    -9.017390034        -26.24681586         30.94868441                
    0.9340433361        0.4757397636         1.900557530                
     3600.090223        -25121.58548        -3307.185734                
H             1260                                                      
    -8.025345691        -26.54338925         31.10753800                
    -14.92008085        -11.78116283        -3.032731511                
    -5300.939551         1009.795923        -65.75676102                
H             1261                                                      
    -9.108612352        -25.29448840         31.11392699                
     8.996982488         7.276472725         10.78100979                
     914.1769796         20888.16471         4718.916253                
O             1262                                                      
    -6.499685248        -22.28735819         19.50452542                
    -1.665394112        -5.346155201         3.172543962                
     10577.46638         7556.204080         24282.05998                
H             1263                                                      
    -6.695721383        -22.65681038         18.62229120                
    -1.588749622         20.25406915        -20.01057457                
    -4965.621828        -7861.563998        -18154.41252                
H             1264                                                      
    -5.934934581        -22.94649280         20.07135335                
     15.70455380         1.910996144        -11.83119500                
    -7541.198091        -1821.697891        -3332.561245                
O             1265                                                      
    -21.53273392        -21.37189160        -34.43110181                
     3.804828644        -3.663145433        -1.285161302                
    -340.1863288        -1393.825522         2773.007379                
H             1266                                                      
    -22.28139197        -20.94474440        -33.86643035                
    -11.24598156        -1.189383317        -7.304460117                
    -456.9356773        -1582.561907        -1662.794481                
H             1267                                                      
    -21.88972972        -21.68222384        -35.34252515                
    -10.26284589         7.926120301         3.606000911                
     1070.982004         1280.649034         3704.655339                
O             1268                                                      
     7.237948214         23.68803654        -47.87661706                
    -2.836951830        0.3724211171         1.936877993                
     19772.21754         9118.291550        -2860.037246                
H             1269                                                      
     8.151848451         24.08670664        -48.30128169                
     8.404579156        -7.559912107        -29.55539017                
    -20251.66785        -6838.325824         7642.053801                
H             1270                                                      
     6.512182082         23.68154565        -48.62212530                
     5.926528580         20.61035012        -1.672601641                
     4776.381732        -1108.312801        -2266.759658                
O             1271                                                      
    -4.018429230         19.09367896        -25.49984765                
   -0.4653270480         7.139092258         3.399378128                
     4285.946132         27252.61170         1199.258255                
H             1272                                                      
    -3.105973116         18.92612533        -25.09032229                
     24.25204068        -12.22346604         2.848774097                
     8140.390104        -336.8824589         6144.397251                
H             1273                                                      
    -4.348222751         18.19928521        -25.66869459                
    -1.470309092        -17.10781775         15.33773089                
    -11417.08576        -24549.22655        -6936.755186                
O             1274                                                      
     22.76569372        -18.84278262        -37.23171906                
    -1.145587934       -0.1450776563         1.512754834                
     131.0845534         2613.596591         4829.989249                
H             1275                                                      
     23.18291433        -19.08585356        -38.10293215                
    -33.69923091        -7.539099267        -18.01069244                
     2956.514605        -1712.502408        -11009.81752                
H             1276                                                      
     22.53604373        -19.73199423        -36.77982922                
    -1.176961341        -37.63295014        -5.170263866                
    -4526.716671        -2656.487859         4272.352416                
O             1277                                                      
    -9.028769531        -8.844279194        -51.56766195                
    -2.681459839         8.504371749         2.189105135                
     23395.00926         31139.36385        -4475.370262                
H             1278                                                      
    -9.820137721        -9.026385777        -52.12296311                
    -32.04387875         8.254146805         4.144937765                
    -15011.91897        -2902.312693        -9887.069071                
H             1279                                                      
    -8.715253525        -7.863101761        -51.92946694                
    -11.29575114        -10.15544914         26.62608719                
    -3474.969502        -26088.20651         10072.29471                
O             1280                                                      
    -17.06894160         6.820343241         43.33303088                
    -2.049960156         1.986164120         7.836873490                
     486.8070432        -2726.841463         2338.375656                
H             1281                                                      
    -17.03540760         5.783079159         43.18503967                
     24.45429043         2.267824654        -7.212197184                
    -852.4232869         3372.281092        -1833.210806                
H             1282                                                      
    -16.55535425         6.918266074         44.23374737                
     26.49524745        0.8800633335         17.42310798                
    -1169.625234         3957.207985        -2341.004316                
O             1283                                                      
    -14.56907395        -14.80976257         19.27320213                
    -7.950291094         4.099975497         3.111679828                
     5614.556086         8420.858337        -10326.61020                
H             1284                                                      
    -14.08849999        -14.26885442         18.48329440                
    -8.755929970        -10.96835943         19.55166732                
    -4947.306276        -7528.072160         9626.874764                
H             1285                                                      
    -13.83561804        -15.37584498         19.71294312                
   -0.5435154843        -33.45745203        -5.813594626                
     1751.039883        -1714.531952         1665.164815                
O             1286                                                      
     22.27858105         3.424561829         37.99068630                
    0.4593138191       -0.7914454100        0.2852336947                
    -12788.23256         3732.688612         1139.139994                
H             1287                                                      
     23.26782106         3.605621540         38.23156211                
     19.29891508        -9.635795551        -13.46320536                
     1890.595851        -907.4281521        -610.6363311                
H             1288                                                      
     21.66525822         4.149127188         38.42568276                
    -19.58913591        -10.57449360         20.39699037                
     7772.458332        -3908.447083        -3090.325678                
O             1289                                                      
    -24.93770646        -1.858549946         4.898157169                
     8.150414998         4.536125489        -2.626039330                
    -10384.54657        -400.9612665        -4358.584498                
H             1290                                                      
    -25.67955264        -2.454880599         4.445502599                
     18.61453961        -9.444006341         6.396149937                
     8170.083702         7808.255773         5630.187953                
H             1291                                                      
    -25.34324867       -0.9627849904         5.247644265                
    -11.18256565        -30.89479508        -12.09734398                
     1680.848474        -5591.245314        -2888.255332                
O             1292                                                      
    -1.989133281        -16.25771024        -17.64895868                
    -4.609690225         2.011199904        -4.233027795                
    -22588.78675         8466.917021        -9753.039082                
H             1293                                                      
    -1.918362022        -15.20970807        -17.65963361                
    -7.587070997        -7.861426001       -0.3914703840                
     8942.172298        -6455.731220         5408.766771                
H             1294                                                      
    -1.152205841        -16.78184455        -17.45895120                
    -6.363971304         2.947019681        -4.950815808                
     13171.99183        -3092.978368         4616.712691                
O             1295                                                      
     4.189828457         7.763395424        -52.63442385                
   -0.2243822046        -2.143513350        -2.635159051                
    -10539.31146         18575.02390        -2341.811871                
H             1296                                                      
     4.816134103         7.073735644        -52.34636289                
    -10.90682716         1.333303629         1.865018776                
     16331.07424        -17636.02892         9102.726828                
H             1297                                                      
     3.607595507         7.244940794        -53.29818201                
     19.53867580         4.739399074         26.94578976                
    -6376.174631        -726.9116544        -3612.061218                
O             1298                                                      
     22.18323943         25.79096389         1.599433204                
    -1.489100227        -11.72271677         1.427757000                
     602.0252642        -21749.82932        -2623.769220                
H             1299                                                      
     21.89319386         26.65814929         2.005762708                
     20.98808974         25.93434603         25.22732638                
    -3282.904992         12651.58069         6058.903539                
H             1300                                                      
     21.97081259         25.02955218         2.285464819                
    -13.52863692         12.73430762        -13.51776065                
    -896.1523583         8590.919274        -2329.374184                
O             1301                                                      
    -2.141942657        -23.58823887        -47.03782562                
     1.042279644        -4.805419289         3.429815570                
     6364.132974        -7107.066307        -3512.931953                
H             1302                                                      
    -1.887022938        -24.12820340        -46.19362653                
     19.94926177         5.785211342        -2.430337090                
    -1851.707668         911.9359783        -575.6865561                
H             1303                                                      
    -3.011903903        -23.09505371        -46.83883142                
     24.46520027        -13.37578321       -0.1121209859                
    -2120.384224         4642.759103         1993.615063                
O             1304                                                      
     1.347922829        -11.69943910        -47.03359292                
    -2.214429334         7.568327545         1.010767984                
    -13811.58942        -2972.449832        -3190.860589                
H             1305                                                      
     1.862161686        -11.28729235        -46.29286188                
     1.523851101         4.693269301         26.53453491                
     7540.979734         4266.288250         7690.166825                
H             1306                                                      
     1.962793580        -11.99658386        -47.78399581                
    -35.11186180        -22.69168348        -9.154634979                
     7652.895347        -1581.958118        -6931.946827                
O             1307                                                      
     23.23908954         12.40236133         6.711150215                
     5.431434783         4.564572974        -2.469589621                
    -10920.46951         2131.884356         9512.104674                
H             1308                                                      
     23.37348312         13.25561292         7.260243866                
    -10.89605938        -2.124650511       -0.5461542044                
    -283.7208966         329.3178044         946.1066516                
H             1309                                                      
     23.79210899         12.43863891         5.895990168                
     14.27965045       -0.5992855352         15.93309833                
     9771.632846        -552.5169836        -11362.27639                
O             1310                                                      
    -17.76986624        -4.343448475         11.84330668                
    -4.962501312        -2.000238512        -2.747578742                
     6692.616781         13757.76876        -13305.29878                
H             1311                                                      
    -17.34110020        -3.388420088         11.89889744                
     5.662924552        -3.317957885         6.679904244                
    -2662.961463        -10146.22246         2248.829422                
H             1312                                                      
    -17.78387405        -4.859892046         12.70088718                
    -1.140040631         2.007629995         6.701524783                
     2184.960693        -3312.817882         14279.67172                
O             1313                                                      
    -2.515751835         2.331911625        -33.05679507                
    0.3515381849       -0.2704223084         3.073814008                
    -19914.49321         5071.305591         13491.62404                
H             1314                                                      
    -3.442303990         2.646133046        -32.62476067                
    -19.08704936        -8.972959448         12.70722106                
     15130.17884        -10382.03567        -5601.737967                
H             1315                                                      
    -2.204435352         3.156316486        -33.54498544                
     3.096610229        -7.085183097         5.964092225                
     3580.687262         5058.432740        -4203.169363                
O             1316                                                      
    -8.532082780        -9.968328005        -23.86257090                
    -1.751964608         5.401018692        0.6367218164                
     15986.06275        -934.5051636         12846.72393                
H             1317                                                      
    -7.794043909        -9.240328178        -24.02266724                
     23.79165434         16.88185955         13.05931869                
    -13215.41612        -2906.359078        -3813.448853                
H             1318                                                      
    -9.323011101        -10.00293408        -24.50130004                
    -9.122361398        -7.068903167         15.06763934                
    -3481.329829         4255.597019        -8777.703219                
O             1319                                                      
    -14.14287202         13.59580364         51.26157825                
    0.3439872298        -7.691364403       -0.9739488861                
    -8866.387258        -21171.31324         10589.08874                
H             1320                                                      
    -14.38121976         12.61971522         50.95246379                
     9.108151554         12.35314575        -7.403709851                
     2369.177777         12081.57904         4076.369275                
H             1321                                                      
    -13.95795114         14.17448558         50.48924887                
    -12.36800157        -13.33591392        -23.21903450                
     3796.045309         10293.75386        -18014.58965                
O             1322                                                      
     21.34172915        -6.595231767         35.67562773                
    -2.333507699        -6.493774335         1.403194740                
     1828.943966         8879.285112         88.09714078                
H             1323                                                      
     20.78430761        -5.753348975         35.92431408                
     18.83876933        -18.40671516        -5.841427147                
     1460.561027        -3103.619359        -1514.498675                
H             1324                                                      
     22.30872113        -6.266163250         35.49444585                
    -7.602510487         5.751381672         23.14329948                
    -729.0579118        -2128.720634        -1834.977929                
O             1325                                                      
     2.119223154         23.07296566        -1.737637052                
   -0.5021955517E-01    0.7866349384         1.440180271                
     5278.278671         6315.586260        -11376.79184                
H             1326                                                      
     1.555774641         23.59955556        -2.409727435                
     8.308378614         16.98332549       -0.8589445173                
    -2529.819047        -1011.287108        -191.3049809                
H             1327                                                      
     3.061732715         23.41370485        -1.973929071                
     1.536421579        -22.40575643        -21.03463154                
    -160.0875177        -3203.101744         3776.758910                
O             1328                                                      
     25.36146724         10.14837184        -3.638484681                
    -1.206397226        -1.682357326        -1.539829832                
     7517.281908         12145.71365         11182.88807                
H             1329                                                      
     26.19588165         9.680876030        -4.067352135                
    -6.023924814        -11.67281389         16.03959148                
    -697.9357874         3656.707634         4260.622344                
H             1330                                                      
     25.69884708         10.78941560        -2.854282712                
    -12.18216652        -24.09293232         30.97456471                
    -6064.000659        -10436.52521        -12701.12524                
O             1331                                                      
     10.09981210         15.36758144        -35.00136479                
   -0.6765300541E-01     7.387176396         1.537208393                
     438.5514153         8403.302880        -14230.99206                
H             1332                                                      
     9.248792057         14.83131834        -35.12557579                
     9.495894759        -11.51239304        -4.526047261                
    -6096.132049        -5105.402654         325.3989761                
H             1333                                                      
     10.26949940         15.78107900        -35.97005246                
     20.49159039         20.75265887         16.71476881                
     3754.994768        -8623.802410         15399.10180                
O             1334                                                      
    -14.40598290         21.31991037        -25.23943869                
     3.793418308        -3.998361505       -0.7376720276                
     6443.848266         1152.269687         13755.66081                
H             1335                                                      
    -14.83986042         21.41621694        -24.29352082                
   -0.6495230595        -17.01334250        -22.30823446                
     4825.121997        -1927.954439        -5981.880671                
H             1336                                                      
    -15.14188000         21.64486828        -25.84969698                
    -4.250786360        -2.577797268         1.236308319                
    -10844.01441         1817.992082        -5944.150058                
O             1337                                                      
    -8.215082184         11.05974642         52.31834212                
   -0.9342515022         4.669839859         8.134443348                
    -4561.117458        -37271.77103         11240.90210                
H             1338                                                      
    -7.729844121         10.42326905         51.65238790                
    -8.068560707        -21.57401323         13.45507715                
    -3861.433103         2049.542280         1609.506813                
H             1339                                                      
    -8.094516946         11.99505261         52.05541730                
     7.869973148        -6.772248471         5.423476624                
     3244.715208         25439.94455        -11594.28636                
O             1340                                                      
    -18.68026146        -9.213359127        0.9468349635E-01            
    -7.294589597        -2.119666299         3.970315773                
     8135.960836         11418.26293        -14543.08904                
H             1341                                                      
    -19.26517104        -9.743917817        0.7057358371                
     15.57399506        -16.80261260        -2.037161142                
    -11528.02718        -7971.310927         11154.78367                
H             1342                                                      
    -19.30737562        -8.449957010       -0.2639275677                
    0.2846155492        -17.85928100         18.52722069                
     2216.320905        -3509.859911         3389.249051                
O             1343                                                      
     26.63509125        -11.23642956        -39.15986057                
     4.196029110        -6.161913633         3.362170079                
     10360.82979        -4166.372364        -4409.197201                
H             1344                                                      
     27.01193513        -11.40823638        -40.12955927                
    -34.05629600        -7.152685264         3.802112920                
    -2097.802496        -1188.112199         8278.613412                
H             1345                                                      
     25.65074177        -10.97048534        -39.24107842                
     7.870976404         13.83203636        -20.21877580                
    -7300.864272         3061.756393        -1197.443765                
O             1346                                                      
     7.723503129        -12.03577326         30.38205479                
     5.399044014        0.4191698741        0.5879051904                
    -8550.873016         2414.332113         11996.94417                
H             1347                                                      
     6.703233651        -12.35045781         30.49372524                
    -1.868625464         14.40516912         22.90893076                
     16704.54774         2800.316175         2258.946489                
H             1348                                                      
     8.126586263        -11.57849810         31.25784897                
     9.630237338         12.37467310        -2.262582462                
    -8388.300743        -5114.838524        -11855.49022                
O             1349                                                      
    -14.22883387         6.313531073        -13.87477866                
    -2.696874712         2.897140012         2.491703523                
     8077.843204        -7547.181484        -9204.143252                
H             1350                                                      
    -14.03164338         6.795000764        -13.00745348                
     10.78119991         8.440516129         42.84569024                
    -4387.341507         5525.777064         8942.273236                
H             1351                                                      
    -13.49172476         6.762307831        -14.44579155                
    -7.786538668        -1.052807237         7.437938471                
    -2662.870838        -324.8219453        -3462.620304                
O             1352                                                      
    -25.09484670        0.9137306073        -45.66870566                
   -0.4781386647         3.496828484       -0.4176115917                
    -1598.510140         3916.844946         13734.44830                
H             1353                                                      
    -24.32534879        0.8190502217        -44.96539611                
     30.42403644        -22.69489659         4.956590414                
    -3070.694888         340.4149282        -2797.722293                
H             1354                                                      
    -25.93390501         1.163655887        -45.10573037                
     11.01214293         8.702405786        -17.23191350                
     4680.652951        -49.95833102        -3775.192735                
O             1355                                                      
     19.51698709        -10.37794660         51.02210802                
     1.215524311         1.190789006        -1.311399807                
     6147.796821         13975.15009        -6851.023708                
H             1356                                                      
     19.73019343        -9.713766898         50.21820305                
     1.947217750        -1.429296226         8.121690018                
    -4630.527402        -11246.11965         8894.078281                
H             1357                                                      
     18.99161348        -11.20791321         50.73927937                
    -12.75325602         22.87099876        -5.263182433                
    -1860.255143        -2576.370856        -2876.004571                
O             1358                                                      
    -18.48970685        -6.655485033         36.27459656                
   -0.1248416905         2.183970842        -3.392074907                
    -345.9316473         9510.432341        -2041.446803                
H             1359                                                      
    -18.81553875        -5.669755850         36.23256932                
     6.872953401       -0.6609599206         5.944954130                
     3418.878626        -8711.423736         932.2593797                
H             1360                                                      
    -19.31844529        -7.237477627         36.22697111                
    -7.074015105        -9.611878541        -1.738141004                
    -4491.323188        -3330.974728        -995.1985752                
O             1361                                                      
     17.94800934        -6.495382539         14.51791970                
     5.200930943        -3.079142772       -0.8919808668                
     10605.73677        -6357.699204        -5364.916911                
H             1362                                                      
     17.54215977        -6.876312708         13.65579252                
     5.951934703         2.969781214        -20.37098979                
    -5162.727024         2837.982229        -1754.384834                
H             1363                                                      
     18.84107178        -7.021611058         14.56294383                
    -7.686473195         11.71280353         18.41238410                
    -2539.753017         2033.061600         5464.331292                
O             1364                                                      
     20.09852654        -10.25943773         23.18958366                
    -1.334372105         7.476372752        -1.044377111                
     3223.377589        -4036.332341        -12303.63961                
H             1365                                                      
     20.37153224        -10.02891299         24.15785899                
    -23.65780430        -23.03682285         24.40676227                
     2014.921321        -1284.101284         6048.898148                
H             1366                                                      
     19.50529194        -9.504149206         22.86831970                
    -5.303844283        -10.99656989        -20.41569760                
    -7534.391278         1729.392190        -2179.594094                
O             1367                                                      
     5.391019181         12.20155800         31.33874050                
    -2.742954985        0.6479364016         1.579995769                
    -14082.46142         12465.52728         3986.168004                
H             1368                                                      
     5.445403323         11.50024861         32.07287558                
    -7.948698461         10.33319412       -0.8621779797                
     2977.230932        -6844.903429         3928.383279                
H             1369                                                      
     5.947501040         11.93643413         30.52006658
[truncated: 8,547,279 more chars]
