# Supplementary material for: Spontaneous Dipole Reorientation in Confined Water and Its Effect on Wetting/Dewetting of Hydrophobic Nanopores
Source: ACS Appl Mater Interfaces. 2024 Feb 1;16(6):7604–16. doi: 10.1021/acsami.3c17272 (PMC10875646; doi:10.1021/acsami.3c17272)
Supplement: Supplementary file 1 — am3c17272_si_001.zip [file am3c17272_si_001.zip › FIELD]

GUI Reference : 2021/2/22/11:29
UNITS kcal
MOLECULES        2
Gold
NUMMOLS 1
atoms 640
Au   197.0  0  640   1
FINISH
SPC/Fw WATER
NUMMOLS   10000
ATOMS   3
O    15.9994  -0.820     1    0    1
H     1.0080   0.410     1    0    1
H     1.0080   0.410     1    0    1
BONDS   2
HARM   1   2    1059.162   1.012 
HARM   1   3    1059.162   1.012 
ANGLES   1
HARM   2   1   3    75.9   113.24
FINISH
VDW       2
O       O        LJ              0.1554253  3.165492     0.
Au      O        LJ              0.1554253  3.165492     0.
CLOSE
